# Supplementary material for: A synthetic probiotic engineered for colorectal cancer therapy modulates gut microbiota
Source: Microbiome. 2021 May 26;9:122. doi: 10.1186/s40168-021-01071-4 (PMC8157686; doi:10.1186/s40168-021-01071-4)
Supplement: Supplementary file 3 — Additional file 2: Table S1. Primer sequences used in this study. Table S2. Tumor measurements in the DLD-1 xenograft mouse model. Table S3. Statistical analysis of the DLD-1 xenograft mouse results. Table S4. Measurements in the AOM/DSS mouse model. Table S5. Statistical analysis of the AOM/DSS mouse results. Table S6. Metadata of the samples used for 16s rDNA sequencing. Table S7. Relative abundances of individual ASVs in each sample. [file 40168_2021_1071_MOESM3_ESM.xlsx]

## Sheet: Supplementary Table 1
Supplementary Table 1. Primer sequences used in this study.
Name	Sequences (5’-3’)
alrHr1 inner-F:	TGACAAAGAAACGTTTGTTACC
alrHr2 inner-R:	TGTTCTCCACCTTTAATTCC
alr inner-F:	AGCCAATTAACTCGACGTCC
Amp inner-F	GGGCCAGATGGTAAGCC
Akk_1-F:	GGGGAATGAAGGTCTTC
Akk_1-R:	CCTCCATTACTCTAGTCTCG
Turi_2-F:	GACGGTACCTTATGAGAAAGC
Turi_2-R:	CACTTCCCTCTTCTGCAC

## Sheet: Supplementary Table 2
Supplementary Table 2. Tumor measurements in the DLD-1 xenograft mouse model.
		Control	Gemcitabine	PP*	PP*-P8
Tumor volume (mm3)	Mean	2680.87	498.58	2671.13	1370.96
	S.D.	419.72	192.68	651.18	349.84
Tumor weight (g)	Mean	2.13	0.39	2.35	0.97
	S.D.	0.31	0.16	0.32	0.3
Inhibition ratio of tumor growth (% size)	Mean	0.0142857	84.1286	-0.214286	50.8571
	S.D.	15.1861	6.95757	23.5381	12.6476
*Mice were sacrificed after 6 weeks. Results are provided as the mean of 10 mice samples.

## Sheet: Supplementary Table 3
Supplementary Table 3. Statistical analysis of the DLD-1 xenograft mouse results.
Tumor volume (mm3)	1 way ANOVA	P value	P < 0.0001
		P value summary	***
	Tukey's multiple comparison test	Control vs. Gemcitabine	P < 0.000001	***
		Control vs. PP*	P = 0.999973	ns
		Control vs. PP*-P8	P = 0.000049	***
		Gemcitabine vs. PP*	P = 0.000001	***
		Gemcitabine vs. PP*-P8	P = 0.005168	**
		PP* vs. PP*-P8	P = 0.000054	***
Tumor weight (g)	1 way ANOVA	P value	P < 0.0001
		P value summary	***
	Tukey's multiple comparison test	Control vs. Gemcitabine	P < 0.000001	***
		Control vs. PP*	P = 0.504616	ns
		Control vs. PP*-P8	P < 0.000001	***
		Gemcitabine vs. PP*	P < 0.000001	***
		Gemcitabine vs. PP*-P8	P = 0.004262	**
		PP* vs. PP*-P8	P < 0.000001	***
Inhibition ratio of tumor growth (% size)	1 way ANOVA	P value	P < 0.0001
		P value summary	***
	Tukey's multiple comparison test	Control vs. Gemcitabine	P < 0.000001	***
		Control vs. PP*	P = 0.999994	ns
		Control vs. PP*-P8	P = 0.000053	***
		Gemcitabine vs. PP*	P < 0.000001	***
		Gemcitabine vs. PP*-P8	P = 0.006384	**
		PP* vs. PP*-P8	P = 0.00005	***
*Statistical significance is indicated by * P < 0.05, ** P < 0.01 and *** P < 0.001.

## Sheet: Supplementary Table 4
Supplementary Table 4. Measurements in the AOM/DSS mouse model.
		Day	Healthy	Control	5-FU	PP WT	PP*	PP*-P8
Clinical bleeding index (0~3)	Mean	25		0.6	0.142857	0.5	0.4	0.2
	S.D.			0.516398	0.377964	0.527046	0.516398	0.421637
	Mean	45		1	0	0.3	0.4	0.2
	S.D.			0.666667	0	0.483046	0.516398	0.421637
	Mean	68		1.1	0.166667	0.5	0.9	0
	S.D.			0.567646	0.408248	0.527046	0.567646	0
Body weight (g)	Mean	68		9.11	16.1	16.14	14.83	21.95
	S.D.			6.46	7.45144	4.92	3.36	4.15
Colon length (cm)	Mean	68	10.7	7.95	8.886	8.34	8.44	9.21
	S.D.		0.51	0.23	0.3934	0.29	0.12	0.34
Number of polyps	Mean	68		21.1429	10.67	17.2857	21.5714	13.5714
	S.D.			2.54484	2.338	4.75094	4.57738	2.22539
Akkermansia cells/g(feces)	Mean	56		1534666667	1415666667	2744000000	1201666667	4205333333
	S.D.			117189306	141803855	90138782	56296832	823587478
	Mean	63		394833333	469500000	1494666667	251633333	1165333333
	S.D.			18303096	30350618	144794107	26197392	77693844
	Mean	68		892666667	1867000000	950766667	715833333	3508000000
	S.D.			29922288	126810883	736844667	58544200	63694584
Turicibacter cells/g(feces)	Mean	56		1267000000	873500000	689500000	1745333333	1277666667
	S.D.			22605309	16573473	68872200	32393415	43466462
	Mean	63		2083666667	854766667	658700000	1465000000	694266667
	S.D.			617932305	9.39486e+06	19303627	37242449	28800926
	Mean	68		1586000000	1066000000	573100000	1143000000	1157000000
	S.D.			223912930	22516660	10409611	41073106	122588743
*Mice were sacrificed after 68 days and results are presented as the mean of 10 mouse samples.
*Bleeding analysis was scored as 0 when there was no blood in the hemoccult test, 1 for a positive hemoccult result, 2 for slight bleeding, and 3 for gross bleeding and bleeding around the anus.

## Sheet: Supplementary Table 5
Supplementary Table 5. Statistical analysis of the AOM/DSS mouse results.
Clinical bleeding index (0~3)	1 way ANOVA		P value	P = 0.233948
			P value summary	ns
	Tukey's multiple comparison test Day 25		Control vs. PP*	P = 0.884480	ns
			Control vs. PP*-P8	P = 0.356553	ns
			Control vs. WT PP	P = 0.990138	ns
			Control vs. 5-FU	P = 0.320580	ns
			PP* vs. PP*-P8	P = 0.884480	ns
			PP* vs. WT PP	P = 0.990138	ns
			PP* vs. 5-FU	P = 0.814401	ns
			PP*-P8 vs. WT PP	P = 0.636197	ns
			PP*-P8 vs. 5-FU	P = 0.999228	ns
			WT PP vs. 5-FU	P = 0.565966	ns
	1 way ANOVA		P value	P = 0.001918
			P value summary	*
	Tukey's multiple comparison test Day 45		Control vs. PP*	P = 0.070776	ns
			Control vs. PP*-P8	P = 0.007109	**
			Control vs. WT PP	P = 0.023786	*
			Control vs. 5-FU	P = 0.003044	**
			PP* vs. PP*-P8	P = 0.894839	ns
			PP* vs. WT PP	P = 0.991167	ns
			PP* vs. 5-FU	P = 0.530348	ns
			PP*-P8 vs. WT PP	P = 0.991167	ns
			PP*-P8 vs. 5-FU	P = 0.934862	ns
			WT PP vs. 5-FU	P = 0.767845	ns
	1 way ANOVA		P value	P < 0.001
			P value summary	***
	Tukey's multiple comparison test Day 68		Control vs. PP*	P = 0.876465	ns
			Control vs. PP*-P8	P = 0.000053	***
			Control vs. WT PP	P = 0.051233	ns
			Control vs. 5-FU	P = 0.003753	**
			PP* vs. PP*-P8	P = 0.001038	**
			PP* vs. WT PP	P = 0.336112	ns
			PP* vs. 5-FU	P = 0.034258	*
			PP*-P8 vs. WT PP	P = 0.144607	ns
			PP*-P8 vs. 5-FU	P = 0.958868	ns
			WT PP vs. 5-FU	P = 0.651273	ns
Body weight (g)	1 way ANOVA		P value	P < 0.01
			P value summary	**
	Tukey's multiple comparison test Day 68		Control vs. PP*	P = 0.349488	ns
			Control vs. PP*-P8	P = 0.001245	**
			Control vs. WT PP	P = 0.142701	ns
			Control vs. 5-FU	P = 0.174891	ns
			PP* vs. PP*-P8	P = 0.160785	ns
			PP* vs. WT PP	P = 0.992399	ns
			PP* vs. 5-FU	P = 0.994189	ns
			PP*-P8 vs. WT PP	P = 0.295704	ns
			PP*-P8 vs. 5-FU	P = 0.326506	ns
			WT PP vs. 5-FU	P = 0.999999	ns
Colon length (cm)	1 way ANOVA		P value	P < 0.001
			P value summary	***
	Tukey's multiple comparison test		Control vs. PP*	P = 0.013988	*
			Control vs. PP*-P8	P < 0.000001	***
			Control vs. WT PP	P = 0.074356	ns
			Control vs. 5-FU	P = 0.000003	***
			PP* vs. PP*-P8	P = 0.000047	***
			PP* vs. WT PP	P = 0.955625	ns
			PP* vs. 5-FU	P = 0.035915	*
			PP*-P8 vs. WT PP	P = 0.000006	***
			PP*-P8 vs. 5-FU	P = 0.203325	ns
			WT PP vs. 5-FU	P = 0.006463	**
Number of polyps	1 way ANOVA		P value	P < 0.001
			P value summary	***
	Tukey's multiple comparison test		Control vs. PP*	P = 0.999357	ns
			Control vs. PP*-P8	P = 0.003088	**
			Control vs. WT PP	P = 0.265798	ns
			Control vs. 5-FU	P = 0.000084	***
			PP* vs. PP*-P8	P = 0.001685	**
			PP* vs. WT PP	P = 0.178644	ns
			PP* vs. 5-FU	P = 0.000046	***
			PP*-P8 vs. WT PP	P = 0.300416	ns
			PP*-P8 vs. 5-FU	P = 0.578134	ns
			WT PP vs. 5-FU	P = 0.016035	*
Probability of survival	Log-rank (Mantel-Cox) test		PP*-P8 vs. Control	P = 0.083300	ns
			PP*-P8 vs. 5-FU	P = 0.025300	*
			PP*-P8 vs WT PP	P = 0.157300	ns
			PP*-P8 vs. PP*	P = 0.157300	ns
Akkermansia cells/g feces	Day 56	1 way ANOVA	P value	P < 0.001
			P value summary	***
		Tukey's multiple comparison test	Control vs. 5-FU	P = 0.994668	ns
			Control vs. PP*	P = 0.816455	ns
			Control vs. PP*-P8	P = 0.000048	***
			Control vs. PP WT	P = 0.019663	*
			5-FU vs. PP*	P = 0.954398	ns
			5-FU vs. PP*-P8	P = 0.000032	***
			5-FU vs. PP WT	P = 0.010975	*
			PP* vs. PP*-P8	P = 0.000017	***
			PP* vs. PP WT	P = 0.003985	**
			PP*-P8 vs. PP WT	P = 0.005812	**
	Day 63	1 way ANOVA	P value	P < 0.001
			P value summary	***
		Tukey's multiple comparison test	Control vs. 5-FU	P = 0.750699	ns
			Control vs. PP*	P = 0.219998	ns
			Control vs. PP*-P8	P = 0.000002	***
			Control vs. PP WT	P < 0.000001	***
			5-FU vs. PP*	P = 0.035753	*
			5-FU vs. PP*-P8	P = 0.000004	***
			5-FU vs. PP WT	P < 0.000001	***
			PP* vs. PP*-P8	P < 0.000001	***
			PP* vs. PP WT	P < 0.000001	***
			PP*-P8 vs. PP WT	P = 0.002482	**
	Day 68	1 way ANOVA	P value	P < 0.001
			P value summary	***
		Tukey's multiple comparison test	Control vs. 5-FU	P = 0.033846	*
			Control vs. PP*	P = 0.964146	ns
			Control vs. PP*-P8	P = 0.000019	***
			Control vs. PP WT	P = 0.999474	ns
			5-FU vs. PP*	P = 0.012605	*
			5-FU vs. PP*-P8	P = 0.001011	**
			5-FU vs. PP WT	P = 0.046986	*
			PP* vs. PP*-P8	P = 0.000011	***
			PP* vs. PP WT	P = 0.907097	ns
			PP*-P8 vs. PP WT	P = 0.000024	***
Turicibacter cells/g feces	Day 56	1 way ANOVA	P value	P < 0.001
			P value summary	***
		Tukey's multiple comparison test	Control vs. 5-FU	P = 0.000003	***
			Control vs. PP*	P < 0.000001	***
			Control vs. PP*-P8	P = 0.995958	ns
			Control vs. PP WT	P < 0.000001	***
			5-FU vs. PP*	P < 0.000001	***
			5-FU vs. PP*-P8	P = 0.000002	***
			5-FU vs. PP WT	P = 0.002708	**
			PP* vs. PP*-P8	P < 0.000001	***
			PP* vs. PP WT	P < 0.000001	***
			PP*-P8 vs. PP WT	P < 0.000001	***
	Day 63	1 way ANOVA	P value	P < 0.001
			P value summary	***
		Tukey's multiple comparison test	Control vs. 5-FU	P = 0.002085	**
			Control vs. PP*	P = 0.117910	ns
			Control vs. PP*-P8	P = 0.000811	***
			Control vs. PP WT	P = 0.000663	***
			5-FU vs. PP*	P = 0.124695	ns
			5-FU vs. PP*-P8	P = 0.949757	ns
			5-FU vs. PP WT	P = 0.902983	ns
			PP* vs. PP*-P8	P = 0.041965	*
			PP* vs. PP WT	P = 0.032883	*
			PP*-P8 vs. PP WT	P = 0.999837	ns
	Day 68	1 way ANOVA	P value	P < 0.001
			P value summary	***
		Tukey's multiple comparison test	Control vs. 5-FU	P = 0.001932	**
			Control vs. PP*	P = 0.006112	**
			Control vs. PP*-P8	P = 0.007598	**
			Control vs. PP WT	P = 0.000007	***
			5-FU vs. PP*	P = 0.921074	ns
			5-FU vs. PP*-P8	P = 0.866975	ns
			5-FU vs. PP WT	P = 0.002872	**
			PP* vs. PP*-P8	P = 0.999873	ns
			PP* vs. PP WT	P = 0.000956	***
			PP*-P8 vs. PP WT	P = 0.000790	***
*Statistical significance is indicated by * P < 0.05, ** P < 0.01 and *** P < 0.001.

## Sheet: Supplementary Table 6
Supplementary Table 6. Metadata of the samples used for 16s rDNA sequencing.
Sample ID	Input file name	Day	DSS-treated stage	Description
wc02	D0_G1.fna	0	-	Before experiment
wc12	D5_G1.fna	5	-	Untreated control
wc22	D7_G1.fna	7	Stage_1	Untreated control
wc32	D10_G1.fna	10	Stage_1	Untreated control
wc40	D13_G1.fna	13	Stage_1	Untreated control
wc48	D21_G1.fna	21	Stage_1	Untreated control
wc56	D26_G1.fna	26	Stage_1	Untreated control
wc64	D28_G1.fna	28	Stage_2	Untreated control
wc72	D31_G1.fna	31	Stage_2	Untreated control
wc80	D35_G1.fna	35	Stage_2	Untreated control
wc88	D42_G1.fna	42	Stage_2	Untreated control
wc98	D47_G1.fna	47	Stage_2	Untreated control
wc106	D49_G1.fna	49	Stage_3	Untreated control
wc114	D52_G1.fna	52	Stage_3	Untreated control
wc122	D56_G1.fna	56	Stage_3	Untreated control
wc130	D63_G1.fna	63	Stage_3	Untreated control
wc138	D67_G1.fna	68	Stage_3	Untreated control
wc03	D0_G3.fna	0	-	Before experiment
wc13	D5_G3.fna	5	-	5-FU
wc23	D7_G3.fna	7	Stage_1	5-FU
wc144	D14_G3.fna	13	Stage_1	5-FU
wc145	D21_G3.fna	21	Stage_1	5-FU
wc146	D26_G3.fna	26	Stage_1	5-FU
wc147	D28_G3.fna	28	Stage_2	5-FU
wc148	D31_G3.fna	31	Stage_2	5-FU
wc149	D35_G3.fna	35	Stage_2	5-FU
wc150	D42_G3.fna	42	Stage_2	5-FU
wc151	D47_G3.fna	47	Stage_2	5-FU
wc152	D49_G3.fna	49	Stage_3	5-FU
wc153	D52_G3.fna	52	Stage_3	5-FU
wc154	D56_G3.fna	56	Stage_3	5-FU
wc155	D63_G3.fna	63	Stage_3	5-FU
wc156	D67_G3.fna	68	Stage_3	5-FU
wc11	D0_G12.fna	0	-	Before experiment
wc21	D5_G12.fna	5	-	PP WT
wc31	D7_G12.fna	7	Stage_1	PP WT
wc39	D10_G12.fna	10	Stage_1	PP WT
wc47	D13_G12.fna	13	Stage_1	PP WT
wc55	D21_G12.fna	21	Stage_1	PP WT
wc63	D26_G12.fna	26	Stage_1	PP WT
wc71	D28_G12.fna	28	Stage_2	PP WT
wc79	D31_G12.fna	31	Stage_2	PP WT
wc87	D35_G12.fna	35	Stage_2	PP WT
wc95	D42_G12.fna	42	Stage_2	PP WT
wc97	D47_G12.fna	47	Stage_2	PP WT
wc105	D49_G12.fna	49	Stage_3	PP WT
wc113	D52_G12.fna	52	Stage_3	PP WT
wc121	D56_G12.fna	56	Stage_3	PP WT
wc129	D63_G12.fna	63	Stage_3	PP WT
wc137	D67_G12.fna	68	Stage_3	PP WT
wc04	D0_G4.fna	0	-	Before experiment
wc14	D5_G4.fna	5	-	PP*
wc24	D7_G4.fna	7	Stage_1	PP*
wc33	D10_G4.fna	10	Stage_1	PP*
wc41	D13_G4.fna	13	Stage_1	PP*
wc49	D21_G4.fna	21	Stage_1	PP*
wc57	D26_G4.fna	26	Stage_1	PP*
wc65	D28_G4.fna	28	Stage_2	PP*
wc73	D31_G4.fna	31	Stage_2	PP*
wc81	D35_G4.fna	35	Stage_2	PP*
wc89	D42_G4.fna	42	Stage_2	PP*
wc99	D47_G4.fna	47	Stage_2	PP*
wc107	D49_G4.fna	49	Stage_3	PP*
wc115	D52_G4.fna	52	Stage_3	PP*
wc123	D56_G4.fna	56	Stage_3	PP*
wc131	D63_G4.fna	63	Stage_3	PP*
wc139	D67_G4.fna	68	Stage_3	PP*
wc07	D0_G6.fna	0	-	Before experiment
wc17	D5_G6.fna	5	-	PP*-P8
wc27	D7_G6.fna	7	Stage_1	PP*-P8
wc35	D10_G6.fna	10	Stage_1	PP*-P8
wc43	D13_G6.fna	13	Stage_1	PP*-P8
wc51	D21_G6.fna	21	Stage_1	PP*-P8
wc59	D26_G6.fna	26	Stage_1	PP*-P8
wc67	D28_G6.fna	28	Stage_2	PP*-P8
wc75	D31_G6.fna	31	Stage_2	PP*-P8
wc83	D35_G6.fna	35	Stage_2	PP*-P8
wc91	D42_G6.fna	42	Stage_2	PP*-P8
wc101	D47_G6.fna	47	Stage_2	PP*-P8
wc109	D49_G6.fna	49	Stage_3	PP*-P8
wc117	D52_G6.fna	52	Stage_3	PP*-P8
wc125	D56_G6.fna	56	Stage_3	PP*-P8
wc133	D63_G6.fna	63	Stage_3	PP*-P8
wc141	D67_G6.fna	68	Stage_3	PP*-P8

## Sheet: Supplementary Table 7
Supplementary Table 7. Relative abundances of individual ASVs in each sample.
ASV	Kingdom	Phylum	Class	Order	Family	Genus	Species	wc02	wc03	wc04	wc07	wc08	wc101	wc105	wc106	wc107	wc109	wc11	wc113	wc114	wc115	wc117	wc12	wc121	wc122	wc123	wc125	wc129	wc13	wc130	wc131	wc133	wc137	wc138	wc139	wc14	wc141	wc144	wc145	wc146	wc147	wc148	wc149	wc150	wc151	wc152	wc153	wc154	wc155
00033d510179e93162c9e666cdf6ea9e	Bacteria	Bacteroidetes	Bacteroidia	Bacteroidales	Muribaculaceae	Unassigned	Unassigned	0.00280476	0.0038203	0.00433369	0.0032721	0.00555438	0	0	0	0	0	0.00326874	0	0	0	0	0.00135504	0	0	0	0	0	0.00264313	0	0	0	0	0	0	0.00909958	0	0	0	0	0	0	0	0	0	0	0	0	0
000e3fb0714dc0c81dd558684eb37daa	Bacteria	Firmicutes	Clostridia	Clostridiales	Ruminococcaceae	Ruminococcaceae UCG-014	Unassigned	0	0	0	0	0	0.00213314	0.00220062	0.0010416	0	0.00446527	0	0.00219649	0.00100012	0	0.000838044	0	0.00123957	0.000558542	0.00186163	0.00017934	0.00723242	0.00192635	0	0.000951458	0	0.00607031	0.00364122	0.00485877	0	0.0029944	0.00325977	0.00254037	0.00207032	0.00291978	0.00234083	0.00116016	0.00255869	0.00144336	0.00290643	0.00128822	0	0
002007b471d0d61bf286ad29c84abac5	Bacteria	Proteobacteria	Deltaproteobacteria	Desulfovibrionales	Desulfovibrionaceae	Bilophila	uncultured bacterium	0	0	0	0	0	0.00132601	0	0	0.000183625	0.000428556	0	0	0	0	0.000213619	0	0	0	0.00030394	0.00062769	0.000368792	0	0.000145087	0.000233376	0.000297708	0	0	0	0	0.00072128	0	0	0	0	0	0	0	0	0	0	0	0.000511034
0044fb8aa1bd5b62ffa1cb0f7f346dee	Bacteria	Bacteroidetes	Bacteroidia	Bacteroidales	Bacteroidaceae	Bacteroides	Unassigned	0.000101991	0.000110201	0.000393972	0.000287026	0.000634786	0.000442002	0.000167136	0.000362982	0.00266257	0.000235014	0.000134794	0.000238749	0.000441228	0.00349486	0.00123242	0.000193578	0.000165276	0.000593451	0.000113977	0.00071736	0.000245861	0.000358391	7.25437e-05	0.00017952	0.000720766	0	0.000161832	4.1886e-05	8.66626e-05	8.74279e-05	0.00448886	0.000461886	0.000134655	9.89756e-05	0.00126532	0.00151713	0.000234547	0.000136166	0.000830408	0.00216324	0.00059896	0.000255517
00658029751d522e922f852edb36483b	Bacteria	Firmicutes	Clostridia	Clostridiales	Ruminococcaceae	Unassigned	Unassigned	0.000815931	0.000330603	0.000984931	0.000918485	0.000899281	0.000172957	0.000334271	0	0	0.000235014	0.000808762	0.000286499	0.000294152	0	0.000279348	0.000516207	0.000440735	0	0.000379925	0.000403515	0.000184396	0	0.000188614	0.000520609	0	0	0	0	0.000909958	0.00021857	0	0.000710593	0.000504957	0	0	0	0.000341159	0.00122549	0.000528441	0	0.000575002	0.000673635
008d196a3299017a7e14c65ac115758d	Bacteria	Firmicutes	Clostridia	Clostridiales	Ruminococcaceae	Ruminococcaceae UCG-014	Unassigned	0	0	0	0	0	0	0.00142065	0.0012152	0.000642688	0.000304136	0	0.00174287	0.00111778	0	0	0	0.00297496	0.00062836	0.000645872	0	0	0	0	0.00113098	0	0.000444711	0	0	0	0	0	0.00103036	0.000302974	0.0010145	0	0	0.000490416	0.00141612	0.00045295	0.00209032	0.000383335	0
00be3ea481593d5222b62a2eb8ceab8c	Bacteria	Firmicutes	Clostridia	Clostridiales	Ruminococcaceae	uncultured	Unassigned	0	0	0	0	0	0	0.00275774	0	0	0	0	0	0	0	0	0	0.00275459	0	0	0	0	0	0	0	0	0	0	0	0	0	0	0	0	0	0	0	0.00108744	0	0	0	0	0
00e816db954a5079f0806bb54eae7bd3	Bacteria	Firmicutes	Clostridia	Clostridiales	Ruminococcaceae	Ruminiclostridium 9	uncultured bacterium	0	0	0	0	0	0	0.00128137	0	0	0	0	0	0	0	0	0	0	0	0	0	0	0	0	0.00129255	0	0	0	0	0.000563307	0	0	0.0012613	0	0	0.000759189	0	0.00108744	0	0	0	0	0
014af99bc434e203a3c9bec142987560	Bacteria	Firmicutes	Clostridia	Clostridiales	Ruminococcaceae	Ruminococcaceae UCG-014	uncultured bacterium	0	0	0	0	0	0	0	0.000284073	0.000711548	0.000525326	0	0	0	0.000224029	0.000131458	0	0	0.000733087	0.000360929	0	0	0	0	0	0	0	0.000687786	0.000376974	0	0	0	0	0	0	0	0	0	0	0	0	0	0
019dca92605e97a3ab416966e29bbe55	Bacteria	Firmicutes	Clostridia	Clostridiales	Lachnospiraceae	uncultured	Clostridium sp. Culture-41	0.00140238	0.00165301	0	0.002124	0	0.000730264	0	0	0.000229532	0.000525326	0.00101095	0	0	0	0.000640857	0.00062375	0.000358097	0	0.000683865	0.00107604	0	0	0.000246648	0	0.0017079	0	0	0.000181506	0	0.000852422	0.00138941	0.000319767	0.00106041	0	0	0.000356973	0	0	0	0	0	0.000441347
01c6158ec363ad8914d89502687c65fd	Bacteria	Firmicutes	Clostridia	Clostridiales	Lachnospiraceae	Unassigned	Unassigned	0.00619598	0	0.00403822	0	0.00893991	0	0	0	0	0	0.00855939	0	0	0	0	0.00240896	0	0	0	0	0	0	0	0	0	0	0	0	0	0	0	0	0	0	0	0	0	0	0	0	0	0
0214456d9d79724a24ced84e4af60d0b	Bacteria	Bacteroidetes	Bacteroidia	Bacteroidales	Muribaculaceae	Unassigned	Unassigned	0.000458961	0.000220402	0.000393972	0	0	0.000480437	0.00172707	0.00157818	0.00169853	0.00306901	0.000303286	0.00145637	0.00123544	0.00190425	0.00123242	0.000279612	0.000550919	0.000767996	0.0010068	0	0	0.000268793	0.00079798	0.00127459	0.00188026	0.00166767	0	0	0.000476644	0	0	0.00106589	0.00102675	0	0	0	0.00230282	0.000680828	0	0.000899324	0.000742711	0.00167247
022c610af292e656e94fd83118edff66	Bacteria	Bacteroidetes	Bacteroidia	Bacteroidales	Muribaculaceae	uncultured bacterium	uncultured bacterium	0.000382468	0.000624472	0.00118192	0	0.000528989	0.00267123	0.000501407	0.000268291	0.000527923	0.00127184	0.000572873	0	0.000441228	0.000291238	0.000328645	0.000516207	0.000358097	0.000767996	0.000170966	0.00150197	0.00026635	0.000940776	0.000420753	0.00199268	0.00112816	0	0	0.000237354	0.000866626	0.000786851	0.000267194	0.000728358	0.000639612	0.000470134	0.000379595	0.00065445	0.000724962	0.000517429	0.000603933	0.000145836	0.000407293	0.000603949
02a087f0f24b8859a80ff4f4411d5607	Bacteria	Firmicutes	Clostridia	Clostridiales	Lachnospiraceae	Unassigned	Unassigned	0.000509957	0	0	0.002124	0	0	0	0	0	0	0	0	0	0	0	0	0	0	0	0	0	0.00107517	0	0	0	0	0	0	0	0	0	0	0	0	0	0	0	0	0	0	0	0
02cf346e4e2a972a2ab5619a74bfe0da	Bacteria	Firmicutes	Clostridia	Clostridiales	Lachnospiraceae	Unassigned	Unassigned	0	0	0	0.0032147	0	0	0	0	0	0	0	0	0	0	0	0	0	0	0	0.000672525	0	0	0	0	0	0	0	0	0	0	0	0	0	0	0	0	0	0	0	0	0	0
02d8e48041343a42a375ebac38804bfa	Bacteria	Bacteroidetes	Bacteroidia	Bacteroidales	Muribaculaceae	uncultured bacterium	uncultured bacterium	0	0	0	0	0	0	0	0.000426109	0	0.000649746	0	0.000716247	0.000411813	0	0.000936637	0	0	0	0	0	0.000553188	0	0.000188614	0	0	0.000444711	0	0	0	0	0	0.000230943	0	0	0.000548303	0	0.000767607	0	0.000377458	0	0	0.00134727
02e294c7b4cbf013399d8d99eca76faa	Bacteria	Bacteroidetes	Bacteroidia	Bacteroidales	Muribaculaceae	uncultured bacterium	uncultured bacterium	0	0	0	0	0	0.00678377	0.00186635	0.00115207	0.00192806	0.000483853	0	0.000931121	0.000911872	0.000985729	0.00116669	0.00210784	0.00399416	0.00380507	0.0015197	0.000941535	0.00303229	0.00353911	0.00139284	0.00786299	0.0036665	0.000533654	0.00691832	0.00769306	0	0.00277583	0	0.0015633	0.00097625	0	0	0.00101142	0.00170579	0.00234205	0.00203827	0.000704876	0.00234792	0.00213705
03575dd79f9038bf2dc345bc514df864	Bacteria	Bacteroidetes	Bacteroidia	Bacteroidales	Muribaculaceae	uncultured bacterium	uncultured bacterium	0	0.00132241	0	0	0	0.00188331	0.00208919	0.00467142	0.00174444	0.00320726	0	0.00205324	0.00547123	0.00127697	0.00463389	0.002495	0	0.00104727	0.000683865	0.000963953	0.00249959	0.00250874	0.00223435	0.00186701	0.0014572	0.00965023	0.00655419	0.00270863	0.00129994	0.00242612	0	0.00103036	0.00144754	0.00188054	0.00366942	0	0.00243076	0.00111656	0.00249122	0.000972242	0.00059896	0.0015331
037e214a02bf680578dbde46dff12adc	Bacteria	Firmicutes	Clostridia	Clostridiales	Ruminococcaceae	Ruminococcus 1	Unassigned	0	0	0	0	0	0.00134522	0	0	0.000413157	0.000801814	0	0	0	0.00277796	0.00014789	0	0.000716194	0.00094254	0.000208959	0	0.00100393	0	0.000275666	0.00227991	0.000172357	0	0	0	0.00155993	0.00113656	0	0	0	0	0	0	0	0	0	0	0	0
037fd3ff790a3d7306864a8657e0a1b8	Bacteria	Proteobacteria	Deltaproteobacteria	Desulfovibrionales	Desulfovibrionaceae	Desulfovibrio	uncultured bacterium	0.00420714	0.0176321	0.00748547	0.00625718	0.00587177	0.00307479	0.0013928	0.00151506	0.00158377	0.00189394	0.0146588	0.00179062	0.000853042	0.00172503	0.00210333	0.00169918	0.000633556	0.00108218	0.00140572	0.00152439	0.00108589	0.00349431	0.000899542	0.00202858	0.00277338	0	0.000768702	0.000614328	0.00632637	0.0018797	0.00117565	0.0055071	0.00530205	0.00544366	0.00326873	0.00359948	0.0134971	0.00318627	0.00166082	0.00153128	0.000742711	0.00339141
03bb5d4072a3ee9b10a3f76de9090521	Bacteria	Firmicutes	Clostridia	Clostridiales	Ruminococcaceae	Ruminococcaceae UCG-014	uncultured bacterium	0	0.000330603	0	0	0	0	0	0	0	0	0	0	0	0	0	0.000645258	0	0	0	0	0	0	0	0	0	0	0	0	0.00246988	0	0	0	0	0	0	0	0	0	0	0	0	0
03d4b9fd6f2f29b3c15bb58bcabdf7a5	Bacteria	Firmicutes	Clostridia	Clostridiales	Ruminococcaceae	Ruminococcaceae UCG-014	uncultured bacterium	0	0	0.00187137	0	0	0	0	0	0	0	0	0	0	0	0	0	0	0	0	0	0	0	0	0	0	0	0	0	0	0	0	0	0	0	0	0	0	0	0	0	0	0
04182796b8e5bb8e1004c8082904f126	Bacteria	Firmicutes	Clostridia	Clostridiales	Lachnospiraceae	Unassigned	Unassigned	0.00464061	0	0	0	0	0	0	0	0	0	0.00613311	0	0	0	0	0	0	0	0	0	0	0	0	0	0	0	0	0	0.00476644	0	0	0	0	0	0	0	0	0	0	0	0	0
043364febed7e9e3558da2ba4a1416b9	Bacteria	Firmicutes	Clostridia	Clostridiales	Ruminococcaceae	Ruminococcaceae UCG-014	unidentified	0	0	0	0	0	0.00117227	0.00155993	0	0.00672527	0.00587536	0	0.00456011	0.00108836	0.00421175	0.00126528	0	0.0179049	0	0.0045591	0	0.0150795	0	0.00446869	0.00290823	0	0.00353545	0.00384351	0.0048867	0	0.0110378	0.00855021	0.00266472	0.0015822	0.011976	0.00339526	0.0211506	0.00115141	0.00740741	0.00385007	0.00384036	0.00625314	0.0142857
0478ee5c9ee00b3bee2b5d6ebc128fed	Bacteria	Firmicutes	Clostridia	Clostridiales	Family XIII	Family XIII AD3011 group	Unassigned	0.000127489	0	0	0	0	0	0	0	0.000229532	0.000110595	0	0	0	0.000336044	0	0.000387155	0	0.000558542	0	0.00147956	0	0	0.000101561	0.000143616	0.000297708	0	0	0.000111696	0.00034665	0	0	0.000124354	0	0.000197951	0	0.000148739	0	0	0	0	0	9.29152e-05
047f24e953d0d8b11701396a2fe7c062	Bacteria	Bacteroidetes	Bacteroidia	Bacteroidales	Muribaculaceae	uncultured Bacteroidales bacterium	uncultured Bacteroidales bacterium	0.000433463	0.00113874	0	0.000459242	0.000634786	0.00169114	0.000334271	0.000157818	0.000642688	0.000387083	0.000876158	0.000214874	0	0.000470462	0.000805179	0.00015056	0.000495827	0.000802904	0.000645872	0.00152439	0.000553188	0.00228474	0.00105914	0.0013464	0.00203695	0.000133413	0	0.000614328	0.00142993	0.00104913	0.000534388	0.00198966	0.00136338	0.000272183	0.000421772	0.000565207	0.00251605	0.00114379	0	0.000243061	0.000239584	0.00116144
048cf57be526380f9488d51a78aac2c0	Bacteria	Firmicutes	Clostridia	Clostridiales	Ruminococcaceae	Ruminococcaceae UCG-014	Unassigned	0	0	0.00103418	0	0	0	0	0	0	0	0.000269587	0	0	0	0	0	0	0	0	0	0.00127028	0	0	0	0	0	0	0	0.00199324	0	0	0	0	0	0	0	0	0	0	0	0	0
04c70889d805d384692503c5e2f940a1	Bacteria	Bacteroidetes	Bacteroidia	Bacteroidales	Muribaculaceae	uncultured bacterium	uncultured bacterium	0.00135139	0.000624472	0.00118192	0.000746269	0.000846382	0.00146053	0.000640686	0.000410328	0.000734501	0.00044238	0.00084246	0.000811746	0.000500059	0.000537671	0.000673722	0.000881853	0.000936562	0.00104727	0.000436913	0.000381098	0.000614653	0.000985575	0.000493297	0.000753985	0.00117516	0.000511418	0.00109237	0.00097734	0.00129994	0.00118028	0	0.00154554	0.00173369	0.000742317	0.000864632	0.00163613	0.00226018	0.00130719	0.00117012	0.000729182	0.0012698	0.00213705
059bcf106a0ae6a937810b26eea1b3a3	Bacteria	Firmicutes	Clostridia	Clostridiales	Lachnospiraceae	Acetatifactor	uncultured bacterium	0.00109641	0	0	0	0	0	0	0	0	0	0	0	0	0	0	0	0	0	0	0	0	0	0	0	0	0	0	0	0	0	0	0	0	0	0	0	0	0	0	0	0	0
05ce07216cc08e459518f9e42ef4fe96	Bacteria	Firmicutes	Clostridia	Clostridiales	Lachnospiraceae	Unassigned	Unassigned	0	0	0	0	0	0	0	0	0	0	0	0	0	0	0	0	0	0	0	0	0	0	0	0	0	0	0	0	0	0	0	0	0	0	0	0	0	0	0	0	0	0
06461a2d85091c64806c6b6065cae0a9	Bacteria	Firmicutes	Clostridia	Clostridiales	Lachnospiraceae	Lachnospiraceae NK4A136 group	Unassigned	0.00132589	0	0	0.00298507	0.00153407	0	0	0	0	0	0	0	0	0	0	0.000301121	0	0	0	4.4835e-05	0	0	0	0	0	0	0	0	0.00186325	0	0.000587827	0	0	0.000296927	0	0	0	0	0	0	0	0
067122ee4b47b39f1535e7e0151db91d	Bacteria	Firmicutes	Clostridia	Clostridiales	Ruminococcaceae	Oscillibacter	Unassigned	0	0.000661206	0	0	0	0	0.0155993	0.000236727	0	0.000248839	0	0.00993196	0	0	0.000361509	0	0.00561937	0	0.00132974	0.000582855	0.00135224	0	0	0	0.000423058	0	0	0	0	0.000830565	0	0.00659075	0.0070189	0.00739843	0.00212995	0.00107092	0.000362481	0	0	0	0	0.000789779
06e621fca51c014e3e74d838f699578b	Bacteria	Firmicutes	Clostridia	Clostridiales	Lachnospiraceae	Unassigned	Unassigned	0	0	0	0	0	0	0.0324522	0	0	0	0	0.00310374	0	0	0	0	0.0134975	0.00062836	0	0	0.00155712	0	0.000101561	0	0	0	0.00744427	0	0	0	0	0	0	0	0	0	0	0	0	0	0	0
07014d4b74d3351602de7faa562d9dd3	Bacteria	Firmicutes	Clostridia	Clostridiales	Ruminococcaceae	Unassigned	Unassigned	0.000764935	0.00194688	0.000984931	0	0.000634786	0.000345914	0	0	0	0.000317961	0.00101095	0	0	0	0	0.000408664	0	0.000593451	0	0.00035868	0	0.000761581	0	0	0.000297708	0	0	0	0	0.00072128	0	0	0	0	0	0	0	0	0	0	0	0
074559f744c7f63639d91c9d4faa1c97	Bacteria	Firmicutes	Clostridia	Clostridiales	Lachnospiraceae	ASF356	uncultured bacterium	0	0	0	0	0	0.000480437	0.000417839	0	0.000642688	0.000898584	0.000471778	0	0	0.000470462	0.000624425	0	0.00190067	0.000523633	0.000550891	0.00277977	0	0	0	0.000771937	0.0031181	0	0	0	0	0.00148627	0	0.000781652	0	0.000420646	0	0.000803189	0.000660995	0	0	0	0	0
074faf4de57e2ca2f4eb3024d429ad26	Bacteria	Firmicutes	Clostridia	Clostridiales	Ruminococcaceae	Unassigned	Unassigned	0.000484459	0.000991808	0.00113267	0.000918485	0.00100508	0.00023061	0.000389983	0.000457673	0	0	0.00121314	0.000143249	0.000500059	0.000156821	0	0.000731293	0.000909016	0.000453816	0.000588883	0.000515603	0.00092198	0.00183675	0.000159596	0.000771937	0.000313376	0.000511418	0	0.000935454	0.00099662	0.000371568	0.00122909	0.000763888	0.00104358	0.00106399	0.00014762	0.000475964	0	0.00103486	0.000792662	0.000267367	0.000646877	0.000325203
08c4d002f5f230e66080c1eeec1d39fa	Bacteria	Cyanobacteria	Melainabacteria	Gastranaerophilales	uncultured bacterium	uncultured bacterium	uncultured bacterium	0.000203983	0.000110201	0.000196986	0.000172216	0.000370292	0.000480437	0.000389983	0.000142036	0.000344297	0.000110595	0.000370682	0	0	0	0	0.000279612	0	0	0	0	0	0.000447989	5.80349e-05	0.000448801	0	0	0	0.00090753	0	0.000196713	0	0	0.000286142	0.00012372	0.000168709	0	0.00110877	0.00351307	0.00422753	0.000631958	0	0.000255517
090a61b8d6e6c5c220633e561761a4a8	Bacteria	Cyanobacteria	Melainabacteria	Gastranaerophilales	uncultured bacterium	uncultured bacterium	uncultured bacterium	0	0	0	0	0	0.0035168	0.00116995	0.000647055	0.000344297	0.000331785	0	0.00102662	0.00208848	0.000134418	0.00133101	0	0.00261686	0.00181526	0.00144371	0.00098637	0.00190543	0.00878058	0.00137833	0.0017593	0.0019116	0.000711538	0.00080916	0.00667383	0	0.00450254	0.00245818	0.00280684	0.00610998	0.00165784	0.000970075	0.00312351	0.0121538	0.0135621	0.00215151	0.00092363	0.000527085	0.000650407
09eb6eb27fb17bf6c44673294d387e0a	Bacteria	Firmicutes	Clostridia	Clostridiales	Lachnospiraceae	[Eubacterium] ventriosum group	uncultured Clostridiales bacterium	0.000892425	0.000440804	0.000443219	0	0.00100508	0.000576524	0	0	0	0	0.000471778	0	0	0	0	0.0022369	0.000165276	0	0	0	0.0014137	0.000537586	0.000406245	0.000861698	0	0.000822716	0.00428855	0.000809796	0.000433313	0.000633852	0	0.000284237	0.000471293	0	0	0	0.000660995	0.000408497	0	0	0	0.000557491
0a508f5a4af55cbe3da1ab9aa3a11438	Bacteria	Firmicutes	Clostridia	Clostridiales	Ruminococcaceae	Ruminococcaceae UCG-014	unidentified rumen bacterium JW32	0.000203983	0	0	0	0	0	0	0	0	0	0	0	0	0	0	0.00440927	0	0	0	0	0	0.00362871	0	0	0	0	0	0	0.00116995	0	0	0	0	0	0	0	0	0	0	0	0	0
0bf911201ba7c85d188caef00ecd394d	Bacteria	Bacteroidetes	Bacteroidia	Bacteroidales	Muribaculaceae	uncultured bacterium	uncultured bacterium	0.00624697	0.00451824	0.0106373	0.00700344	0.00804063	0.00249827	0.00331486	0.00183069	0.00224941	0.0033455	0.0062342	0.00181449	0.00200024	0.00172503	0.00297423	0.00387155	0.00462772	0.00544579	0.00328635	0.00484218	0.00211031	0.00474868	0.000943068	0.00479319	0.00271071	0.00113401	0.00299389	0.00295994	0.00645637	0.00284141	0.00315289	0.00333979	0.00410698	0.00442916	0.0025939	0.00940029	0.00840103	0.00620915	0.00418979	0.00384036	0.00390522	0.0061324
0c32aabf6f07c7b53fe29c275e7a4dd7	Bacteria	Firmicutes	Erysipelotrichia	Erysipelotrichales	Erysipelotrichaceae	Dubosiella	uncultured bacterium	0	0	0	0	0	0	0	0	0	0	0	0	0	0.000716894	0	0	0	0	0.005072	0	4.09769e-05	0	0	0.00324932	0.000548409	0	0	0	0	0.000415282	0	0.00554263	0.0128259	0	0	0	0	0	0	0	0	0
0c66d69315e6d50d040c1aeff14a44d8	Bacteria	Firmicutes	Clostridia	Clostridiales	Lachnospiraceae	Unassigned	Unassigned	0.00188684	0	0	0	0	0	0	0	0	0	0.000539174	0	0	0	0	0	0.000523373	0	0	0	0	0	0	0	0.000924461	0	0	0	0	0.00115842	0	0.000248708	0.000252478	0	0	0.000565207	0	0	0	0	0	0
0c826bbbdab430be6113b4b86aa297be	Bacteria	Firmicutes	Clostridia	Clostridiales	Lachnospiraceae	Lachnoclostridium	Unassigned	0.00140238	0	0	0	0	0.00115305	0	0.000647055	0.00135424	0	0.00117944	0.000787872	0	0	0	0.000817327	0	0	0	0	0.00151614	0.00335991	0	0.000484705	0	0	0.00157786	0.000223392	0.00372649	0	0	0.00204296	0.00377035	0	0	0	0.00113009	0.00122549	0	0	0	0
0d1ae998064e858995e9ca4527f8cd37	Bacteria	Bacteroidetes	Bacteroidia	Bacteroidales	Bacteroidaceae	Bacteroides	Unassigned	0	0	0	0	0	0.0132601	0.00298058	0.00604444	0.00702366	0.00194924	0	0.00198162	0.00300035	0.0053319	0.00220192	0	0.00471035	0.00562033	0.00207059	0.00795821	0.00897394	0	0.00230689	0.002621	0.00819479	0.00235697	0.0119351	0.00241543	0	0.0075188	0.00769519	0.00307332	0.00201983	0.000494878	0.000780278	0.00154688	0.00302778	0.00315904	0.00343487	0.00133683	0.00395314	0.00111498
0d24b208d87bfdbce9d19310eacbe229	Bacteria	Bacteroidetes	Bacteroidia	Bacteroidales	Bacteroidaceae	Bacteroides	Unassigned	0	0	0	0	0	0.00182566	0.00208919	0.00211477	0.00137719	0.00163128	0	0.00460785	0.00744205	0.00472702	0.00686867	0	0.00895243	0.0323256	0.00471107	0.016163	0.00604409	0	0.0010011	0.0013464	0.00531173	0	0.00392442	0	0	0.00681937	0.0284829	0.00325096	0.000151487	0.00381056	0.0300512	0.0139814	0	0	0.00117012	0.0530601	0.0170344	0.000139373
0d45deb7a023ffd293fa4148c1c7e84e	Bacteria	Firmicutes	Clostridia	Clostridiales	Lachnospiraceae	Unassigned	Unassigned	0	0	0	0	0	0.00280575	0	0	0.00080336	0.00174187	0	0	0	0	0.00159393	0	0	0	0.000360929	0	0	0	0	0.00369812	0.0012065	0	0	0.000502632	0	0.00277583	0	0	0	0	0	0	0	0.00100763	0.000603933	0.000413203	0	0.000557491
0e54b063a0ed50d1f4fb2816d1d810ef	Bacteria	Firmicutes	Clostridia	Clostridiales	Lachnospiraceae	Unassigned	Unassigned	0	0	0	0	0	0.00169114	0	0	0	0.00145156	0	0	0	0	0	0	0.00206594	0.00397961	0	0	0.000696607	0	0	0	0	0	0	0	0	0	0	0	0	0	0	0	0	0	0	0	0	0
0eab4c9a6a10b95dec45a4047ff519bd	Bacteria	Firmicutes	Clostridia	Clostridiales	Ruminococcaceae	Unassigned	Unassigned	0.000739438	0.000551005	0	0.000287026	0.000581887	0.000576524	0	0	0.00036725	6.91219e-05	0	7.16247e-05	0.000147076	0.000201626	8.21612e-05	0.00015056	0.000165276	0	0.000360929	0.000784613	0.000225373	0.000223994	0.000130579	0.000430849	0.000423058	0.000111178	0	0.00020943	0.000823295	0.000393425	0	0	0	0	0	0	0.000319836	0	0	0	0	0.000255517
0fccb9251bcae610e70c2cfa3ca6135d	Bacteria	Firmicutes	Clostridia	Clostridiales	Lachnospiraceae	Lachnospiraceae NK4A136 group	Unassigned	0.000280476	0	0	0	0	0	0	0	0.000482016	0	0	0	0	0	0.00044367	0	0	0	0	0.00062769	0	0	0	0	0.000391721	0	0	0	0	0	0.00240475	0	0	0	0	0.00110067	0	0	0	0	0	0
10abcacf5275ece3ce044b23437b6b65	Bacteria	Firmicutes	Erysipelotrichia	Erysipelotrichales	Erysipelotrichaceae	Erysipelatoclostridium	uncultured bacterium	0.000484459	0	0	0.000172216	0.000952179	0.000345914	0.000278559	0.000205164	0.00036725	0.000124419	0.000101095	0	0	0	0.000262916	0	0	0	0.000322936	0.000313845	0.000614653	0	0	0	0.000235032	0	0	0	0	0.000131142	0	0	0.000252478	0	0	0	0.000362481	0	0	0.000218755	0.000646877	0.000325203
10ac0cf9258fa3372313e8c9e388160a	Bacteria	Firmicutes	Clostridia	Clostridiales	Lachnospiraceae	Unassigned	Unassigned	0.00191234	0	0	0	0	0	0	0.000252509	0.000390204	0	0.000572873	0	0	0	0	0.000258103	0	0	0	0	0.000184396	0.000806379	0	0	0	0	0	0	0.00147326	0	0	0	0	0	0	0.000297477	0.000213224	0.000299564	0	0	0	0
10ba3a5bacbe6d9b07a0c54dc8fc30d7	Bacteria	Firmicutes	Clostridia	Clostridiales	Lachnospiraceae	Roseburia	Unassigned	0	0	0	0	0	0	0	0	0	0	0	0	0	0	0	0	0	0	0	0	0.00338059	0	0.00011607	0	0.000282039	0	0	0	0	0.000371568	0	0	0	0	0	0	0	0	0	0	0	0
10fcae58b8558d217327d2d04c081fa9	Bacteria	Firmicutes	Clostridia	Clostridiales	Ruminococcaceae	Ruminiclostridium 6	uncultured bacterium	0.00124939	0	0	0	0	0	0	0	0	0	0	0	0	0	0	0	0	0	0.00271646	0	0	0	0	0	0	0	0	0	0	0	0	0	0	0	0	0	0	0	0	0	0	0
113349b8ae3bdcbe82286a71ff235710	Bacteria	Firmicutes	Clostridia	Clostridiales	Lachnospiraceae	Lachnospiraceae NK4A136 group	Unassigned	0.00650195	0.00279176	0	0.00861079	0	0.00269045	0.000696398	0.000631273	0.000964032	0.00153451	0.0021567	0.00131312	0.000823626	0.00356207	0.00113382	0.00477491	0.00245159	0.000802904	0.000588883	0.00273494	0.000204884	0.00582385	0.000319192	0.000161568	0.00222497	0	0	0	0.0015166	0.00843679	0.000801582	0.00278908	0.00412382	0.0056911	0.00153947	0.00065445	0.00298514	0.000626362	0	0.000364591	0	0
114c68e752d5d21705baa1727ce98372	Bacteria	Firmicutes	Clostridia	Clostridiales	Lachnospiraceae	Roseburia	uncultured bacterium	0.0023458	0.00385703	0.00108342	0.00229621	0.00169276	0	0	0	0	0	0.00141533	0	0	0	0	0.000387155	0	0	0	0	0	0.00165756	0	0	0	0	0	0.00034905	0	0	0	0	0.0019525	0	0	0	0.00439242	0.00138889	0.000301967	0	0	0
119b260a050df0090c07656e1fce0eeb	Bacteria	Firmicutes	Clostridia	Clostridiales	Ruminococcaceae	Ruminiclostridium 6	uncultured bacterium	0.000280476	0.000697939	0	0	0	0	0	0	0.000527923	0.000594448	0	0	0	0.000873715	0.000739451	0.000387155	0	0	0.000702861	0	0.000635142	0	0.000217631	0	0	0	0	0	0.000389982	0.00102728	0.00790894	0.00099483	0.00129606	0.00799228	0.000632658	0	0.00238811	0.000925926	0.000377458	0.00140975	0.00059896	0.00204413
11c206fcd927e7c9f8332f525a133da7	Bacteria	Firmicutes	Clostridia	Clostridiales	Lachnospiraceae	Unassigned	Unassigned	0.00112191	0.00143261	0	0.00246843	0	0.00023061	0	0	0	0	0.00114575	0	0	0	0	0	0	0	0	0	0	0	0	0	0.00126917	0	0	0	0.00229656	0.000284141	0	0	0	0	0	0	0	0	0	0	0	0
120932306fd59e00899dcb85255cd21d	Bacteria	Firmicutes	Clostridia	Clostridiales	Lachnospiraceae	Unassigned	Unassigned	0.00135139	0.000771407	0	0	0	0	0	0	0	0	0.00117944	0	0	0	0	0.00103241	0	0	0	0	0	0.000806379	0	0	0	0	0	0	0.000953289	0	0.00112221	0	0	0	0	0	0	0	0	0	0	0
120ba14248db9d76a0c13a5e4a517f8a	Bacteria	Firmicutes	Clostridia	Clostridiales	Ruminococcaceae	Ruminiclostridium 6	uncultured bacterium	0	0	0	0	0	0.000307479	0.00013928	0	0	0	0	0	0.000235322	0	0	0	0.000303005	0	0.000132974	0	0.00026635	0.000671983	0	0.000359041	7.83441e-05	0	0	0	0	0	0	0.000177648	0.000134655	0.000173207	0	0.000297477	0	0.000326797	0	0	0	0
121ec13cd32a945429cd6aeebc254269	Bacteria	Firmicutes	Clostridia	Clostridiales	Ruminococcaceae	Oscillibacter	Unassigned	0.000433463	0.000220402	0	0	0.000423191	0	0	0.000252509	0	0	0	0.000310374	0	0.000425656	0	0	0	0	0	0	0	0	0	0	0	0	0	0	0	0	0	0.000266472	0.000218815	0.000494878	0	0	0.000341159	0	0	0	0	0
125e39a1f570a5629eadcb0ea5cf091c	Bacteria	Firmicutes	Clostridia	Clostridiales	Ruminococcaceae	Ruminococcaceae UCG-014	uncultured bacterium	0	0	0	0	0	0	0	0.000725964	0.000573829	0	0	0	0	0	0	0	0	0	0	0	0	0	0	0	0	0	0.00133511	0.00062829	0	0.000655709	0	0	0	0	0	0	0	0	0	0	0.00091042	0.000557491
12964a497bbbcbc5d8408c428eb790ab	Bacteria	Firmicutes	Clostridia	Clostridiales	Lachnospiraceae	Unassigned	Unassigned	0	0.00224075	0.00221609	0	0	0	0	0	0	0	0.00225779	0	0	0	0	0	0	0	0	0	0	0.000761581	0	0	0	0	0	0	0.00181992	0.000743137	0	0	0	0	0	0	0	0	0	0	0	0
13dfe8d2651489c6d93d2b6f1b0c5a5a	Bacteria	Bacteroidetes	Bacteroidia	Bacteroidales	Rikenellaceae	Rikenellaceae RC9 gut group	uncultured organism	0.00101991	0.00110201	0.00256082	0.00241102	0.000793483	0.00159505	0	0.000710182	0.00300686	0.00145156	0.00124684	0.000429748	0.000705965	0.00246432	0.000920205	0.000817327	0.000275459	0.000593451	0	0.000650108	0.000881003	0.00120957	0	0.000987362	0.00314943	0.00040024	0.00040458	0.000474708	0.00108328	0.000917993	0	0.000888241	0.000572285	0.00168259	0.000527215	0.0013684	0.00219621	0.000925926	0.000754916	0.000486121	0.000622919	0.000766551
13e66ce55a0e2f162eb4eacd5720785f	Bacteria	Firmicutes	Erysipelotrichia	Erysipelotrichales	Erysipelotrichaceae	uncultured	uncultured bacterium	0.00127489	0.00165301	0	0.000516648	0.000423191	0.00105696	0	0.000236727	0.000275438	0	0	0	0.000294152	0	0.000213619	0.000365646	0	0.000383998	0	0	0	0.000940776	0	0.000143616	0	0	0	0.000265278	0	0	0	0	0	0	0	0	0	0	0	0	0	0
14926f110d45268329a746a93543c344	Bacteria	Firmicutes	Clostridia	Clostridiales	Lachnospiraceae	Lachnospiraceae NK4A136 group	Clostridiales bacterium CIEAF 020	0	0	0	0	0	0.00161427	0	0	0.00119356	0.00066357	0	0	0	0	0	0	0.00242404	0	0	0	0	0	0	0	0	0	0	0	0	0	0	0.000763888	0	0	0	0	0	0	0	0	0	0
1496e960184ae3d61977537bc503c032	Bacteria	Firmicutes	Clostridia	Clostridiales	Lachnospiraceae	Unassigned	Unassigned	0.00229481	0	0	0	0	0	0	0	0	0	0.00249368	0	0	0	0.000377941	0	0	0	0	0	0	0	0	0	0	0	0	0	0	0	0	0.000373061	0	0	0	0	0	0	0.000528441	0	0	0
152cdf5dfd30a697fe092c670c74db8d	Bacteria	Firmicutes	Clostridia	Clostridiales	Ruminococcaceae	Angelakisella	Unassigned	0.000917922	0.000991808	0	0.000861079	0.000899281	0.000365132	0	9.4691e-05	0	0	0.00235889	0	0	0	0.000279348	0	0	0	0	0	0.000430257	0.000851178	0	0	0.000250701	0	0	0.000111696	0	0.000524567	0	0	0	0.000371159	0	0	0.00181241	0	0	0	0	0
15d86b535197cd15531cbb7913764c92	Bacteria	Firmicutes	Clostridia	Clostridiales	Ruminococcaceae	Ruminococcaceae UCG-004	uncultured bacterium	0.0011984	0.000881607	0	0	0	0.000711046	0	0	0	0.000304136	0.000808762	0	0	0	0.000180755	0.000666767	0	0	0.000341932	0	0	0.000716782	0.000145087	0.000341089	0	0	0	0	0.000866626	0	0	0.000461886	0.000690108	0.000420646	0	0	0	0	0	0	0.000287501	0.000348432
16aebe58798cd8feefc8dd1be60ca7e7	Bacteria	Bacteroidetes	Bacteroidia	Bacteroidales	Muribaculaceae	Unassigned	Unassigned	0.00132589	0.000991808	0.00206835	0.00137773	0.00232755	0.00119148	0	0	0.000390204	0.000235014	0.00279697	0	0	0	0	0.00144108	0	0.000663269	0.00138673	0	0.000840026	0.00103037	0.00172654	0.00321341	0.00256969	0.000311298	0.00169924	0.00104715	0.00272987	0.00113656	0	0.00339308	0.00326539	0.000816549	0.000253063	0	0.00385936	0.00152505	0	0	0.000479168	0.00202091
1737c5b7081caf26500d78e8f16ca362	Bacteria	Firmicutes	Erysipelotrichia	Erysipelotrichales	Erysipelotrichaceae	Dubosiella	uncultured bacterium	0	0	0	0	0	0	0	0	0	0	0	0	0	0	0	0	0	0	0	0	0	0	0.00150891	0	0	0	0	0.00195468	0	0	0	0	0	0.00294452	0.000653746	0.000892432	0.0086569	0.0133715	0.0013966	0.00182295	0.00258751	0.00692218
1772abee3ba50fb3ac05df58e02c426e	Bacteria	Firmicutes	Clostridia	Clostridiales	Clostridiaceae 1	Clostridium sensu stricto 1	Unassigned	0	0.00157955	0.00241308	0	0.00507829	0.00426628	0.00267417	0.00489237	0.0115684	0.00818403	0	0.00362898	0.00873632	0.0129489	0.00987577	0.00092487	0.0137454	0.0108916	0.0141712	0.0195032	0.00208982	0.00309112	0.00606465	0.00798865	0.00192727	0.00148978	0.0101145	0.00688326	0.00463645	0.00139885	0.0154438	0.00369508	0.0155022	0.0260306	0.0167233	0.00940029	0.0080812	0.0114379	0.00879478	0.00930922	0.0131771	0.00357724
178e00de890332e48050b81c38c52565	Bacteria	Firmicutes	Clostridia	Clostridiales	Ruminococcaceae	Ruminiclostridium 5	uncultured Clostridiales bacterium	0.000688442	0.00080814	0.000492465	0.000918485	0	0	0	0.000157818	0.000321344	0	0.00101095	0	0	0	0	0.000193578	0	0.000244362	0	0	0.000286838	0.000492787	0	0.000215424	0.000470065	0	0	0	0	0	0	0.000142119	0.000420797	0.00056911	0	0	0	0.000462963	0	0	0	0
178e111befd8e5b4b903feb8c16973c6	Bacteria	Firmicutes	Clostridia	Clostridiales	Clostridiales vadinBB60 group	Unassigned	Unassigned	0.000407966	0	0.000196986	0	0	0.000326697	0	0	0	0	0	0	0	0	0	0	0	0.000349089	0	0	0	0	0.000333701	0.000376993	0	0	0	0	0	0	0	0	0	0	0	0	0.000191902	0.000408497	0	0.000291673	0	0.000743322
1806dfe7850640ad9277a52ad013df61	Bacteria	Firmicutes	Clostridia	Clostridiales	Lachnospiraceae	Blautia	Unassigned	0	0	0.000590958	0	0.000370292	0.000403567	0.00061283	0	0	0.00114742	0.00131424	0	0	0	0.0014789	0	0	0	0	0.00172615	0	0	5.80349e-05	0.000287233	0.000877454	0	0	0	0	0.000808708	0.000908459	0.000373061	0.000942586	0.00056911	0.000780278	0.0013684	0	0.00122549	0.00045295	0.000461815	0.000335418	0.000209059
18078e404168636d73f25c321053c081	Bacteria	Firmicutes	Clostridia	Clostridiales	Ruminococcaceae	uncultured	Unassigned	0.00130039	0.000661206	0.000443219	0	0	0	0	0.00127833	0.000275438	0	0	0	0.00061772	0.000156821	0	0.000666767	0.000661102	0.000279271	0	0	0	0	0.000304683	0.000251328	0	0	0.00105191	0.000265278	0.000476644	0	0	0	0	0	0	0	0.000575705	0.000136166	0	0	0	0
18c7f9af88ef3f842c1a0b0bf0c1e7db	Bacteria	Firmicutes	Clostridia	Clostridiales	Ruminococcaceae	uncultured	Unassigned	0	0.000367336	0.000837191	0.000918485	0	0.000884003	0	0.000583928	0	0	0	0	0	0.000582476	0	0	0	0	0.000360929	0	0	0	0.000319192	0.000359041	0	0	0.0020229	0	0	0	0	0.00275355	0.00100991	0	0	0	0	0	0	0	0	0
19ef201452c292f9d9592d2058fcd028	Bacteria	Firmicutes	Clostridia	Clostridiales	Lachnospiraceae	Unassigned	Unassigned	0.00130039	0.000771407	0	0	0	0.000903221	0	0	0	0.000165893	0.000707666	0	0	0.000179224	0	0	0	0	0	0.00035868	0.000553188	0.000582385	0	0	0.00249134	0	0	0	0	0.000480853	0	0.000142119	0.000134655	0	0	0	0.00070364	0.000408497	0	0	0	0
1bb2770122385e3ff68f08e99f1e675e	Bacteria	Firmicutes	Clostridia	Clostridiales	Ruminococcaceae	Ruminococcaceae UCG-014	uncultured bacterium	0.00152987	0	0	0	0	0	0	0	0	0	0.00124684	0	0	0	0	0.00219388	0	0	0	0	0	0	0	0	0	0	0	0	0	0	0	0	0	0	0	0	0	0	0	0	0	0
1bc360eafe622480f0f27f17df868aa5	Bacteria	Firmicutes	Clostridia	Clostridiales	Ruminococcaceae	Ruminiclostridium 6	uncultured bacterium	0.0012239	0	0	0	0.00137537	0	0	0	0	0	0.00313395	0	0	0	0	0	0	0	0	0	0	0	0	0	0	0	0	0	0	0	0	0	0	0	0	0	0	0	0	0	0	0
1c964e9f80d9e81e6f0a20d8ea32cb2f	Bacteria	Firmicutes	Clostridia	Clostridiales	Ruminococcaceae	Unassigned	Unassigned	0	0	0	0	0	0.00130679	0.000529263	0.00132567	0.00231827	0.00254369	0	0.000978871	0.0019414	0.00134418	0.00179111	0	0.00104675	0.000663269	0.00112078	0	0.00227422	0	0.000507806	0.0017593	0	0.0026905	0.00113282	0.00161959	0	0.00111471	0	0.000817182	0.000319806	0.00197951	0.000463949	0.000416468	0.000788929	0.00138889	0.00101914	0.00116669	0.00091042	0.000952381
1d6de0ee7d6a1c3a69460c0b8fa79d9d	Bacteria	Tenericutes	Mollicutes	Mollicutes RF39	uncultured bacterium	uncultured bacterium	uncultured bacterium	0	0	0	0	0	0	0	0	0	0	0	0.000501373	0	0	0	0	0.000385643	0	0	0	0.000717096	0	0	0	0	0	0	0	0	0	0	0	0	0	0	0.000743693	0.000575705	0.00261438	0.00120787	0.000704876	0	0.000139373
1e1360d0f6c2e0b3fec8c694aa223884	Bacteria	Firmicutes	Clostridia	Clostridiales	Ruminococcaceae	Ruminococcaceae UCG-014	Unassigned	0	0	0	0	0	0	0.000417839	0	0.00158377	0	0	0	0	0.000156821	0	0	0	0	0	0	0	0	0	0.000682177	0	0	0	0.000125658	0	0	0	0	0	0	0	0	0.000191902	0	0	0	0	0
1e137c015c69216cc8fc49fcc0b707a3	Bacteria	Firmicutes	Clostridia	Clostridiales	Lachnospiraceae	Lachnospiraceae NK4A136 group	Unassigned	0	0	0.0152172	0	0	0	0	0	0	0	0	0	0	0	0	0	0	0	0	0	0	0	0	0	0	0	0	0	0	0	0	0	0	0	0	0	0	0	0.00177405	0	0	0
1e47724f3480646c44ea7896509eb4b7	Bacteria	Firmicutes	Clostridia	Clostridiales	Lachnospiraceae	Unassigned	Unassigned	0	0	0	0	0	0	0	0	0	0	0	0	0	0	0	0	0	0	0	0	0	0	0	0	0	0	0	0	0	0	0	0	0	0	0	0	0	0	0	0	0	0
1e5a37dacdfe7196bbd7fa9a4f502f40	Bacteria	Proteobacteria	Gammaproteobacteria	Enterobacteriales	Enterobacteriaceae	Escherichia-Shigella	Unassigned	0	0	0	0	0	0.000864786	0	3.15637e-05	0.00243303	0.000387083	0	9.54996e-05	0	8.96118e-05	0.00123242	0	0	0.00104727	0.000227955	0.00109846	0.00669972	0	0.00011607	0.000233376	0.00238166	0	0	0	8.66626e-05	0.00072128	0.000801582	0.000817182	0	0	0	5.94955e-05	0	0	0	0	0.000167709	0
1e71ffa0499bb464d78f5d77beaf7b5e	Bacteria	Firmicutes	Clostridia	Clostridiales	Ruminococcaceae	Ruminiclostridium 5	Ruminiclostridium sp. KB18	0.0011474	0.00202035	0.000837191	0	0.00169276	0	0	0.000615491	0	0	0.000741365	0	0.000705965	0	0	0.00077431	0.000468281	0.000453816	0	0.000381098	0	0.00170236	0	0	0	0	0	0	0.00099662	0.00124585	0	0.000195413	0	0.00044539	0	0	0	0	0	0	0	0
1e8a79338811845940f0d3d1f658fdb8	Bacteria	Actinobacteria	Coriobacteriia	Coriobacteriales	Atopobiaceae	Coriobacteriaceae UCG-002	uncultured bacterium	0	0	0	0	0	0	0	0	0.0047054	0	0	0	0	0.00286758	0	0	0	0	0.00015197	0	0	0	0	0.00202858	0	0	0	0.00090753	0	0	0	0.000959301	0.00880308	0.00455288	0.00113878	0.00282604	0.0110877	0.0047658	0.00290643	0.00350007	0.010973	0.00831591
1ec041a1dbcc73f1517694994630c06e	Bacteria	Firmicutes	Clostridia	Clostridiales	Ruminococcaceae	Unassigned	Unassigned	0	0	0	0	0	0	0	0	0	0	0	0	0	0	0	0.000688276	0	0.000523633	0	0	0	0.000537586	0	0	0	0	0	0	0.00064997	0	0	0	0	0	0	0	0	0	0	0	0.000383335	0
1ee3aba55df80df8404b2b8506c1ef90	Bacteria	Firmicutes	Clostridia	Clostridiales	Lachnospiraceae	Lachnospiraceae NK4A136 group	Unassigned	0.00150437	0	0	0	0	0	0	0	0	0	0.00256108	0	0	0	0	0.000838836	0	0	0	0	0	0	0	0	0	0	0	0	0.00142993	0	0	0	0	0	0	0	0	0	0	0	0	0
1efe2abbe744062d6cd85eb2c0076970	Bacteria	Firmicutes	Clostridia	Clostridiales	Lachnospiraceae	Unassigned	Unassigned	0.000841429	0.00202035	0	0	0	0.000442002	0	0	0	0	0.00245998	0	0	0.000156821	0	0	0	0	0	0	0.000368792	0	0.000174105	0.000215424	0	0	0	0	0	0.000896136	0	0.000302002	0.000521789	0	0	0	0	0.000490196	0	0	0	0
1f557160c377161f10d3fbe5bd863e38	Bacteria	Firmicutes	Clostridia	Clostridiales	Lachnospiraceae	ASF356	uncultured bacterium	0	0.000918341	0	0	0	0.00138366	0	0	0	0	0	0.000549123	0	0	0	0	0	0	0	0	0.00249959	0	0.000580349	0.000412897	0.00332179	0.00157873	0.000890076	0.00013962	0	0.00159556	0	0	0.000252478	0	0	0	0	0	0	0	0	0
2018c070c349f1b686ae30cfdc0e30c5	Bacteria	Bacteroidetes	Bacteroidia	Bacteroidales	Prevotellaceae	Prevotellaceae UCG-001	uncultured bacterium	0	0	0	0	0	0	0.0481908	0	0.000114766	0	0	0.0136087	0	0	0.0232516	0	0.0295843	0	0.0249801	0.000291428	0.0161859	0	0	0.0473575	0.0164053	0.0140306	0	0.0367061	0	0.0384027	0	0	0	0	0	0	0	0.00904139	0.00105688	0.00303826	0.0134886	0.0211614
20480ba0c3ffe1807ac0e24ba50dde6a	Bacteria	Firmicutes	Clostridia	Clostridiales	Lachnospiraceae	Lachnoclostridium	Unassigned	0.000662944	0	0	0	0	0.000980091	0	0	0	0.00333167	0.000673968	0	0	0	0.00267845	0	0	0	0	0.000694943	0.00102442	0	0	0	0.000579746	0.000311298	0	0	0	0.000983564	0	0	0	0	0	0	0	0	0	0	0	0
2080ca688100290332d8d7753d8c4980	Bacteria	Tenericutes	Mollicutes	Mollicutes RF39	uncultured bacterium	uncultured bacterium	uncultured bacterium	0	0	0	0	0	0	0.000306415	0	0	0.000345609	0	0.000190999	0	0	0	0	0	0	0	0	0	0	0.000319192	0.00100531	0	0	0	0	0	0	0	0	0	0	0	0	0	0	0	0	0	0
208c7b346aaf9e394becc86de45644f5	Bacteria	Firmicutes	Clostridia	Clostridiales	Ruminococcaceae	Butyricicoccus	uncultured bacterium	0.000407966	0.00135914	0	0	0.00185146	0.000787916	0.000807822	0.000189382	0.000849267	0.000387083	0.000977254	0	0	0	0.000345077	0	0	0.000698178	0.00045591	0.00206241	0.00108589	0.00179195	0.000754454	0.000305185	0.0021623	0.00342428	0	0.000404898	0	0.0014207	0	0.00163436	0.00122873	0.00116296	0	0.000446216	0.000298514	0.00155229	0.000415204	0	0.000287501	0.00239257
20c20007ca60d2ec241d5db9236794a5	Bacteria	Bacteroidetes	Bacteroidia	Bacteroidales	Muribaculaceae	Unassigned	Unassigned	0	0.00275502	0.00157589	0.00137773	0.00253915	0	0	0	9.18126e-05	0	0.00141533	0	0	0	0	0.000709784	0	0	0	0	0	0.00188155	0	0	0.000470065	0	0	0	0	0	0	0	0	0	0	0	0.000277191	0	0	0	0	0.000441347
21567d6d6a9ad9f53f2d78278fe2e8d3	Bacteria	Firmicutes	Clostridia	Clostridiales	Lachnospiraceae	Unassigned	Unassigned	0	0	0	0	0	0	0	0	0	0	0.000741365	0	0	0	0	0	0	0	0	0	0	0.0037183	0	0	0	0	0	0	0	0	0	0	0.000572285	0	0	0	0	0	0	0	0	0
21569e7038c47ba088ca5b3c267c0040	Bacteria	Firmicutes	Clostridia	Clostridiales	Lachnospiraceae	Lachnospiraceae NK4A136 group	Unassigned	0.0035952	0.00227749	0	0	0	0	0	0	0	0	0	0	0	0	0	0	0	0	0	0	0	0	0	0	0	0	0	0	0	0	0	0	0	0	0	0	0	0	0	0	0	0
2185a0d39484e3cb414c45ffe4f689b2	Bacteria	Firmicutes	Clostridia	Clostridiales	Ruminococcaceae	Unassigned	Unassigned	0.00058645	0.00110201	0.00108342	0.00154994	0.000740584	0.000269045	0	0	0.000298391	0	0.00101095	0	0	0	0.000164322	0.000236595	0	0	0	0.000246593	0	0	0	0.000305185	0.000438727	0	0	0	0.000563307	0	0	0	0.000403966	0	0	0	0.000234547	0	0	0	0	0
21f94cd300e427fd9af9d767dde6f485	Bacteria	Firmicutes	Clostridia	Clostridiales	Ruminococcaceae	Fournierella	uncultured Firmicutes bacterium	0	0	0	0	0	0	0	0.000268291	0.000688595	0	0	0	0.000411813	0	0.00014789	0	0.00148748	0.000698178	0.000398921	0.000694943	0	0	0	0.000448801	0.000109682	0	0	0	0	0	0	0	0	0	0	0	0.000831574	0.000517429	0.00045295	0.00162851	0.00148542	0.000650407
222185485ca0d2df5528fbba86de812b	Bacteria	Firmicutes	Clostridia	Clostridiales	Lachnospiraceae	Unassigned	Unassigned	0.00094342	0	0	0.00551091	0.00201016	0	0	0	0	0	0	0	0	0	0	0	0	0	0	0	0	0	0	0	0	0	0	0	0	0	0	0	0	0	0	0	0	0	0	0	0	0
226dc4ef16271baea73dc97ca2511437	Bacteria	Verrucomicrobia	Verrucomicrobiae	Verrucomicrobiales	Akkermansiaceae	Akkermansia	uncultured bacterium	0	0	0	0	0	0	0	0	0	0	0	0	0	0	0	0.000989396	0	0	0	0	0	0	0	0	0	0	0	0	0	0	0	0	0	0	0	0	0	0	0	0	0	0
227c1da0cdcc3cac31601839efbd9d23	Bacteria	Firmicutes	Clostridia	Clostridiales	Ruminococcaceae	uncultured	Unassigned	0	0	0.000935684	0	0	0.000403567	0	0.000662837	0	0.000276488	0.000438079	0	0	0.000403253	0	0	0.000385643	0	0	0	0	0	0	0	0	0	0	0	0	0	0	0.000337532	0.000521789	0.00183105	0	0	0.000639672	0	0	0	0	0
2293ad57c305d094e8791ab409b44981	Bacteria	Cyanobacteria	Melainabacteria	Gastranaerophilales	uncultured bacterium	uncultured bacterium	uncultured bacterium	0.00226931	0.00117548	0.000344726	0.00126292	0.00206306	0.0019794	0.00392769	0.00175178	0.00192806	0.00201836	0.00252738	0.00210099	0.00182374	0.00194906	0.000805179	0.00182823	0.00253423	0.0019549	0.00113977	0.00062769	0.000512211	0.00183675	0.000188614	0.00272871	0.000830448	0.000733774	0.000930534	0.000530556	0.00134327	0.0023387	0.00480949	0.00207849	0.00151487	0.00237541	0.00101225	0.00092218	0.0022815	0.00255991	0.00260446	0.00138545	0.000982295	0.00106852
22998d57f86e75f31fb88b1758518480	Bacteria	Firmicutes	Clostridia	Clostridiales	Ruminococcaceae	Ruminiclostridium 9	Unassigned	0.00203983	0.00128568	0	0.00298507	0	0	0	0	0	0	0.00121314	0	0	0	0	0	0	0	0	0	0	0	0	0.000556513	0	0	0	0	0	0	0	0	0	0	0	0	0	0	0	0	0	0
234ffb40882280dd5a13bdae9bc9effc	Bacteria	Firmicutes	Clostridia	Clostridiales	Lachnospiraceae	Unassigned	Unassigned	0.000688442	0	0	0	0.00148117	0	0	0	0	0	0.00107835	0	0	0	0	0	0	0	0	0	0	0	0	0	0	0	0	0	0.00099662	0	0	0	0	0	0	0	0	0	0	0	0	0
24c5ef2225265305f7c869a96189a883	Bacteria	Actinobacteria	Actinobacteria	Bifidobacteriales	Bifidobacteriaceae	Bifidobacterium	Unassigned	0	0.00080814	0.00157589	0	0.00391452	0.000691829	0	0.00456095	0.0428765	0.00608273	0.000235889	0	0.00150018	0.0122544	0.00366439	0.000344138	0	0.00649305	0.00108279	0.00620965	0	0.00985575	0.00573095	0.0044521	0.0016609	0	0.000445038	0.00114488	0.0056764	0	0.00395447	0.0217264	0.0575483	0.0433513	0.00687488	0.016034	0.0171006	0.0221133	0.00468048	0.00284381	0.0267615	0.0233914
24d43276df8a820b378ded86964bf7f7	Bacteria	Firmicutes	Clostridia	Clostridiales	Ruminococcaceae	Unassigned	Unassigned	0	0	0	0	0	0	0	0	0	0	0	0	0	0	0	0	0	0	0	0	0	0	0	0	0	0	0	0	0.000433313	0	0	0	0	0	0	0	0	0	0	0	0	0
25f4b27967f3d72a7871ef20f0e5c13a	Bacteria	Firmicutes	Clostridia	Clostridiales	Ruminococcaceae	Ruminococcaceae UCG-009	uncultured organism	0.00181035	0	0.00103418	0	0	0.000499654	0.000835678	0.000142036	0.000596782	0.000428556	0.00185341	0.000167124	0	0.00038085	0.000328645	0.000430172	0.000853924	0	0	0.000605273	0	0	0	0	0.000376052	0	0.000323664	0	0.00177658	0.00072128	0	0.000266472	0	0	8.43544e-05	0	0.00070364	0.000980392	0	0	0	0.000627178
2632dddcf61a44b748ae11acd9ce84b4	Bacteria	Firmicutes	Clostridia	Clostridiales	Ruminococcaceae	Ruminiclostridium	uncultured bacterium	0.000764935	0.00216729	0.00128041	0	0.000793483	0.000768699	0	0.000315637	0	0.000483853	0.000943555	0.000262624	0	0	0.000558696	0	0.000771286	0.000698178	0.000208959	0.000515603	0.000430257	0	0.000594858	0.000610369	0.000611084	0	0	0.000363012	0	0.00155184	0.000641265	0.000746123	0.000774267	0.00170733	0	0.00133865	0.00100215	0.000680828	0.000377458	0	0	0.000929152
2699d67bfb30467ff146ee2dedf6f461	Bacteria	Firmicutes	Clostridia	Clostridiales	Ruminococcaceae	Ruminococcus 1	Unassigned	0	0.000918341	0	0	0	0	0	0	0	0	0	0	0	0	0	0	0	0	0	0	0	0.000627184	0	0	0	0	0	0	0	0	0.000961898	0.00294896	0.0023733	0.00423121	0.00223539	0.00490838	0.00405126	0.00637255	0.00826633	0.000850712	0.00261147	0.0150523
26b2d8412543f56b0a7574befef7df35	Bacteria	Firmicutes	Clostridia	Clostridiales	Ruminococcaceae	Unassigned	Unassigned	0.00392667	0.00988135	0.00556486	0.00200918	0.00264494	0.00203705	0.000835678	0.00124676	0.000918126	0.0011336	0.00471778	0.000572997	0.00100012	0.00100813	0.00108453	0.000903362	0.00247913	0.00153599	0.000683865	0.00295911	0.00208982	0.00465908	0.000812489	0.00186701	0.00333746	0.000266827	0.00060687	0.000684138	0.00203657	0.00244798	0.000748143	0.000408591	0.000504957	0.00319196	0	0.000475964	0.00863558	0.00198802	0.00154758	0.000291673	0.00059896	0.00234611
26f2f9e764c9acf0b7b9b803c8078282	Bacteria	Firmicutes	Clostridia	Clostridiales	Ruminococcaceae	uncultured	Unassigned	0.000382468	0	0	0.00166475	0	0.000538089	0	0.000441891	0.00036725	0.000276488	0	0.000620747	0.000588305	0.000672088	0	0.000752801	0.00181803	0	0	0	0.000983445	0.00170236	0	0.00100531	0	0	0	0.000879606	0	0	0.000374072	0	0.000454461	0.000247439	0	0	0.00136463	0.000462963	0.00109463	0.00092363	0.000575002	0
2746ddf5344e02da3309e2fb97651a09	Bacteria	Firmicutes	Clostridia	Clostridiales	Ruminococcaceae	Ruminococcaceae UCG-014	uncultured bacterium	0	0	0	0	0	0	0.000334271	0	0.000459063	0	0	0	0	0.00116495	0	0	0	0	0.000968808	0	0	0	0	0.00186701	0	0	0.000687786	0.000265278	0	0.000546424	0	0	0.00104358	0	0.00103334	0	0.000597028	0	0.0013966	0	0	0.000557491
27824b26c5dad88486a8668cb6fcb4db	Bacteria	Firmicutes	Clostridia	Clostridiales	Lachnospiraceae	uncultured	Clostridium sp. Culture-27	0.000560953	0.000440804	0	0.000803674	0.000211595	0.000172957	0	0.000126255	0.00043611	0.000635921	0.000471778	0	0	0	9.85934e-05	0	0	0	0	0.000112088	0	0.000313592	0	0	0	0	0	0	0	0	0	0.000373061	0.000117823	0	0	0.000535459	0.000298514	0	0	0	0	0
278cfffafbe586594b41c89f9c1450b7	Bacteria	Firmicutes	Clostridia	Clostridiales	Lachnospiraceae	Lachnospiraceae NK4A136 group	Unassigned	0.000433463	0.00040407	0	0.00172216	0.00222175	0	0	0	0	0	0.00313395	0	0	0	0.000197187	0	0	0	0	0	0	0	0	0	0	0	0	0	0	0.00118028	0	0	0.000572285	0.000544366	0.000400683	0	0	0	0	0	0	0
27ad000ad0bf804fb9c04214f30dd60c	Bacteria	Bacteroidetes	Bacteroidia	Bacteroidales	Muribaculaceae	uncultured bacterium	uncultured bacterium	0	0	0	0	0	0.00113383	0	0	0	0	0	0	0	0	0.00014789	0	0	0	0	0	0	0	0.00118972	0	0.000830448	0	0	0	0	0.00109285	0	0	0	0	0	0	0	0	0	0	0	0
27cf976ae04081230c6e755dae0e5aa9	Bacteria	Firmicutes	Bacilli	Lactobacillales	Lactobacillaceae	Lactobacillus	Unassigned	0	0	0	0	0	0	0	0	0	0	0	0	0	0	0	0.00141957	0	0	0	0	0	0	0	0	0.00178625	0	0	0	0.00186325	0	0	0.00111918	0.00129606	0.00183105	0	0	0.00100215	0	0	0	0	0
27e58cf8815e8f486ac2d27a3008ccb6	Bacteria	Firmicutes	Bacilli	Lactobacillales	Lactobacillaceae	Lactobacillus	Unassigned	0.00645095	0.00113874	0.00595883	0.00889782	0.00650656	0.00380506	0.00320343	0.00789092	0.0120275	0.00796284	0.00299916	0.000954996	0.00350041	0.00716894	0.00512686	0.0126471	0.00639066	0.0158137	0.00919418	0.0182703	0.00260203	0.0125885	0.00593407	0.0139846	0.0111875	0.000911658	0.00501679	0.0086704	0.00961955	0.00417468	0.00299257	0.0142474	0.00695157	0.00836344	0.00303676	0.0109174	0.00735623	0.00688998	0.00622806	0.00206602	0.00766669	0.00638792
27f5b48c81c1b86286326dde8b1ef4e9	Bacteria	Firmicutes	Clostridia	Clostridiales	Peptococcaceae	Peptococcus	uncultured bacterium	0.000535455	0.000293869	0.000443219	0.000631458	0.00047609	7.68699e-05	0	7.89092e-05	0.000206578	0.000207366	0.000572873	0	0.000235322	0	0.000361509	0	0.000192822	0.000733087	0	8.967e-05	0.000143419	0.000134397	0	0.000125664	0.000250701	0	0	0	0	0.000152999	0.000320633	7.10593e-05	0.000286142	0.00012372	0	0.000208234	0.000277191	0.000245098	0	4.86121e-05	0	0
285d33f0c6663763c6c4c550145aefc3	Bacteria	Bacteroidetes	Bacteroidia	Bacteroidales	Muribaculaceae	Unassigned	Unassigned	0.0129274	0.0197994	0.0173348	0.0324914	0.0184617	0.00607272	0.00147636	0.000725964	0.0018133	0.00255751	0.0105139	0.00124149	0.000294152	0.000112015	0.00184041	0.0163465	0.00115693	0.000418907	0.000322936	0.000246593	0.00184396	0.0269689	0.00153793	0.00425463	0.00208395	0.000222356	0.00271068	0.00543122	0.0241355	0.00255727	0	0	0	0	0	0.000416468	0.00349688	0.00285948	0.00298192	0.00165281	0.00203646	0.011266
2924786fef3fc54d9b63503ee12c7d36	Bacteria	Firmicutes	Clostridia	Clostridiales	Ruminococcaceae	Unassigned	Unassigned	0	0	0	0	0	0.000134522	0.000250703	0.000315637	0	0	0	0.000119374	0.000147076	8.96118e-05	0	0.00015056	0.000303005	0.000174544	0	0	0.000286838	0.000223994	4.35262e-05	0.000305185	0	0	0.000364122	0	0	0.00021857	0	0.000106589	0	0	0	0	0.000298514	0	0	0	0	0
2924a4841b394629db1e2496254c18cc	Bacteria	Firmicutes	Clostridia	Clostridiales	Ruminococcaceae	Ruminiclostridium	uncultured bacterium	0.00295775	0.00110201	0.000492465	0.0021814	0.00121667	0.00124914	0.000919246	0.00145193	0.0011247	0.000594448	0.000572873	0.00126537	0.000911872	0.000604879	0.000542264	0.000430172	0.00162521	0.00167563	0.00210858	0.000762195	0.000942468	0.000895977	0.000188614	0.00116688	0.000517071	0	0.00060687	0.00048867	0.000866626	0.000917993	0.00160316	0.000923771	0.000807931	0.000494878	0.000253063	0.00113041	0.000831574	0.00141612	0.00101914	0.00092363	0.00112605	0.000325203
293139d0691616975852aae1ff04c57b	Bacteria	Firmicutes	Clostridia	Clostridiales	Ruminococcaceae	Oscillibacter	Unassigned	0.00155537	0	0	0	0	0	0	0	0	0	0	0	0.000823626	0	0	0	0.00338815	0.00272289	0	0	0	0	0	0	0	0	0	0	0	0	0	0	0	0	0	0	0	0	0	0	0	0
2a85971c5eac0ceb540c77f7d8db578c	Bacteria	Firmicutes	Clostridia	Clostridiales	Lachnospiraceae	Unassigned	Unassigned	0.00155537	0.00121221	0.00123116	0.00166475	0.00100508	0.000211392	0	0	0	0	0.00121314	0	0	0	0	0.00047319	0	0.000209453	0.000132974	0	0.000327815	0.00120957	0	0	0.000172357	0	0	0	0.000693301	0.000262284	0	0	0.000252478	0	0	0	0	0	0	0	0	0
2a8eaeff42499c7b9f64392b5e95824e	Bacteria	Cyanobacteria	Melainabacteria	Gastranaerophilales	uncultured rumen bacterium	uncultured rumen bacterium	uncultured rumen bacterium	0.000101991	0	0	0	0	0.000269045	0	7.89092e-05	0	0.000110595	0.000336984	0	0	0.000313641	0	0.000129052	0	0	0	0	0	0.000313592	0.000130579	0	0	0	0	0	0.000606638	0.000524567	0	0.000106589	0	0.000519622	0	0	0	0.000599129	0	0	0	0.000278746
2aba04d93695d475309d6b2b97aed5f5	Bacteria	Firmicutes	Clostridia	Clostridiales	Family XIII	[Eubacterium] nodatum group	Unassigned	0.000764935	0	0.000492465	0.000918485	0.00100508	0.000691829	0.000222847	7.89092e-05	0.000573829	6.91219e-05	0.000505476	0	0	0	0.000213619	0.000258103	0	0.00104727	0	0.00186065	0.000717096	0.000895977	0.000377227	0.000700129	0.000564078	0	0	0	0.000563307	0.000633852	0	0.000444121	0.000336638	0.00012372	0	0.000446216	0.000405126	0	0	0	0.000239584	0.000487805
2af668d2c52ad62150495ce14b459b40	Bacteria	Firmicutes	Clostridia	Clostridiales	Ruminococcaceae	Ruminococcus 1	Unassigned	0.000637446	0.00165301	0.00251157	0.00200918	0.00206306	0.00749481	0.00311986	0.00209898	0.00711548	0.00301371	0.00235889	0.00205324	0.00317684	0.00338284	0.0045353	0.00417267	0.0067763	0.00171054	0.00851031	0.00206241	0.00497869	0.00439029	0.00475886	0.0152592	0.00296141	0.00113401	0.0110855	0.0192815	0.00463645	0.0212231	0	0.000461886	0.000824763	0.00499827	0.000527215	0	0.00345423	0.00168845	0	0.000972242	0	0
2b68cbf3bbd331fc9e8e39b731f0a309	Bacteria	Firmicutes	Clostridia	Clostridiales	Lachnospiraceae	Unassigned	Unassigned	0.000968918	0	0	0	0	0	0	0	0	0	0.00266217	0	0	0	0	0	0	0	0	0	0	0	0	0	0	0	0	0	0	0	0	0.000337532	0	0	0	0	0.000255869	0.000599129	0	0	0	0
2b928b3cb3d345946b0751f9ff47aa4a	Bacteria	Firmicutes	Clostridia	Clostridiales	Lachnospiraceae	Lachnospiraceae NK4A136 group	Unassigned	0	0	0	0	0	0	0	0	0.00188216	0.000787989	0	0	0	0.00038085	0.000460103	0	0	0.00212944	0	0.000470768	0	0	0	0.000843746	0	0	0	9.7734e-05	0	0	0	0	0	0	0	0	0	0	0	0	0	0
2ba76216eada7e3a90fe70cd95068239	Bacteria	Firmicutes	Clostridia	Clostridiales	Ruminococcaceae	Oscillibacter	uncultured bacterium	0.000841429	0.000587738	0.000541712	0.000631458	0	0.00023061	0	0.000126255	0	0	0.000505476	0	0	0	9.85934e-05	0.000215086	0	0	0	0	0	0.000537586	0	0.00017952	0	0	0	0.000181506	0.00112661	0	0	0.000426356	0	0	0	0	0	0	0	0	0	0
2bc09db25b1c9c49384a56805fafca5e	Bacteria	Firmicutes	Clostridia	Clostridiales	Ruminococcaceae	Ruminococcaceae UCG-014	Unassigned	0	0	0	0	0	0.000442002	0	9.4691e-05	0.000711548	0.000304136	0	0	0	0.000985729	0	0	0	0.000558542	0.000436913	0	0	0	0	0.000484705	0	0	0	0.000642252	0	0.000327855	0	0	0	0	0.000927898	0	0	0	0.00109463	0.00109377	0.00045521	0
2be74f6028af0292108c52ebbb2fcdad	Bacteria	Firmicutes	Clostridia	Clostridiales	Lachnospiraceae	Unassigned	Unassigned	0	0	0	0	0	0	0	0	0	0	0	0	0	0	0	0	0	0	0	0	0	0	0	0	0	0	0	0	0	0	0.00908459	0.00554263	0.00097625	0.0078933	0.00366942	0.00948953	0.000405126	0	0.00166082	0.00206602	0.0086969	0.000255517
2c5c0032a402e58eeedc3d51076cb9de	Bacteria	Bacteroidetes	Bacteroidia	Bacteroidales	Muribaculaceae	uncultured Bacteroidales bacterium	uncultured Bacteroidales bacterium	0.017262	0	0.024968	0.00717566	0.0131189	0	0	0	0	0	0.00768324	0	0	0	0	0.000860345	0	0	0	0	0	0	0	0	0	0	0	0	0.00779964	0	0	0	0	0	0	0	0	0.00950436	0	0.000656264	0	0
2caae38cba15f4216e646d576d809bce	Bacteria	Firmicutes	Clostridia	Clostridiales	Ruminococcaceae	Unassigned	Unassigned	0.00249879	0.00194688	0	0.00195178	0.00100508	0.00263279	0.000334271	9.4691e-05	0.000504969	0.000207366	0.00134794	0.000525248	0	0.000224029	0.000525831	0.00113996	0.000771286	0.000663269	0	0.00237626	0.00104491	0.00349431	0.000275666	0.000412897	0.0017079	0	0	0	0.000563307	0.00212013	0.00138941	0.00119024	0.000572285	0.00136091	0.000316329	0.000178486	0.000277191	0.000381264	0	0	0	0
2d1620e789f442c3846afc25a904a2e3	Bacteria	Firmicutes	Clostridia	Clostridiales	Lachnospiraceae	Lachnospiraceae NK4A136 group	uncultured bacterium	0.000484459	0.00121221	0.00152664	0.00126292	0	0.000307479	0.000807822	0	0	0.000940058	0.000572873	0.000405873	0	0	0.000821612	0	0	0	0	0	0	0.000627184	0	0	0.000109682	0	0	0	0	0	0	0.000213178	0.000656444	0.00390954	0.000168709	0	0	0.000571895	0	0	0	0
2e18584c7112b382e78d3d8cda109260	Bacteria	Firmicutes	Clostridia	Clostridiales	Ruminococcaceae	Ruminococcaceae UCG-014	Unassigned	0	0.000955075	0	0	0.00232755	0	0.000696398	0	0.000849267	0	0.00124684	0	0	0	0.00044367	0.00062375	0	0	0	0.000605273	0	0.00183675	0	0	0	0	0	0	0	0	0	0	0	0.000470134	0	0	0	0	0.00347262	0	0.000431251	0
2e3d39abd9f066cca3060177fe49c9ff	Bacteria	Firmicutes	Clostridia	Clostridiales	Lachnospiraceae	Lachnospiraceae NK4A136 group	Unassigned	0.000841429	0.00168975	0	0.002124	0.00592467	0.000691829	0	0	0	0.00022119	0.00222409	0	0	0	0	0.000817327	0	0	0	0	0	0	0	0	0	0	0	0	0	0	0	0	0.000656444	0.00784382	0	0	0.00198298	0.00149782	0.00113237	0	0	0
2efd75079293188e445870d97e913073	Bacteria	Firmicutes	Clostridia	Clostridiales	Ruminococcaceae	Ruminiclostridium 9	Unassigned	0	0	0	0	0	0	0	0	0	0	0	0	0	0	0	0	0.00195576	0	0.00495802	0	0.000409769	0	0	0.00105917	0	0	0.000687786	0.000390936	0	0	0	0	0	0	0	0	0	0	0	0	0	0
2f60e67c553f3124578a4008c9f3e23c	Bacteria	Firmicutes	Clostridia	Clostridiales	Lachnospiraceae	Lachnoclostridium	Unassigned	0	0	0	0	0	0.000595741	0.000306415	0	0	0	0	0	0	0	0	0	0	0	0	0	0	0	0	0	0	0	0	0	0	0	0	0.000124354	0.000336638	0	0	0	0	0	0	0	0	0
2f99baa83e51bc85b6c2912b115d99b9	Bacteria	Firmicutes	Clostridia	Clostridiales	Ruminococcaceae	Intestinimonas	Unassigned	0.00145338	0.0038203	0.0014774	0.00177956	0.00206306	0.00136444	0	0.000725964	0.000527923	0	0.00195451	0.000405873	0.000794211	0.000313641	0.00118312	0.000559224	0.000853924	0.0011869	0.00045591	0.00132263	0.00157761	0.00201595	0.000696419	0.000484705	0.00227198	0.00106731	0	0.000293202	0.00112661	0.00177041	0.00149629	0.00103036	0.000959418	0.00165784	0.000210886	0.000892432	0.000938186	0	0.000528441	0	0.00059896	0.000627178
30b7f86e8c72aaa76bfc43245ab2e774	Bacteria	Firmicutes	Clostridia	Clostridiales	Ruminococcaceae	Unassigned	Unassigned	0.000484459	0.00040407	0	0.000918485	0	0.00015374	0.00130923	0	4.59063e-05	0.000290312	0	0.000381998	0	0	0.000164322	0	0.000606011	0.00101236	0.000208959	0	4.09769e-05	0	0	0.000251328	0	0	0	0	0.000693301	0.000371568	0.000961898	0.000817182	0.000605948	0.000544366	0	0.000148739	0.000554383	0.00155229	0.000868154	0	0.000503127	0.00018583
3104105f18fb2f902919ac146f0cbd5c	Bacteria	Bacteroidetes	Bacteroidia	Bacteroidales	Muribaculaceae	uncultured bacterium	uncultured bacterium	0.000229481	0.00040407	9.84931e-05	0.000172216	0.000105798	0.000345914	0	0.000157818	0.000275438	0.000138244	0.000235889	0	0	0.000179224	0	0	0.000440735	0	0	0.000246593	0	0	0	0.000305185	0.000329045	0	0	0.000223392	0	0	0	0.000195413	0.000201983	0.000544366	0	0	0.000575705	0.000925926	0	0	0	0.000603949
312ff23a6dc0d52a6f1d4a3a01895ef1	Bacteria	Firmicutes	Clostridia	Clostridiales	Lachnospiraceae	Unassigned	Unassigned	0	0	0	0	0	0.000941656	0	0	0	0	0	0	0	0	0	0	0.000303005	0	0	0	0.00249959	0	0	0.000628321	0.00108115	0	0.000485496	0	0	0	0	0	0	0	0	0	0	0.000708061	0	0	0	0.000511034
315966b14bfd1bb0a2214528dd890b8f	Bacteria	Firmicutes	Clostridia	Clostridiales	Peptostreptococcaceae	Romboutsia	Unassigned	0	0	0	0	0	0.00211392	0	0	0.00128538	0.00510119	0	0	0	0.000828909	0.0030071	0	0	0	0.00176665	0.00163648	0.00163908	0	0.00210377	0.0021722	0.00391721	0.00146755	0	0	0	0	0	0.000959301	0.00240696	0.00222695	0.00153947	0	0	0	0	0	0.0014375	0.00155633
31763ed1b70b2f0b990d7676f8afa646	Bacteria	Firmicutes	Clostridia	Clostridiales	Ruminococcaceae	Ruminiclostridium 9	Unassigned	0	0	0	0	0	0	0.00116995	0	0	0	0	0	0	0	0	0	0	0.000733087	0	0.00035868	0	0.00156796	0	0	0	0	0	0	0	0.000917993	0	0	0	0	0.000485038	0	0	0	0	0	0	0
3197b8eec809f42a59102e83593ec9af	Bacteria	Bacteroidetes	Bacteroidia	Bacteroidales	Muribaculaceae	uncultured bacterium	uncultured bacterium	0	0	0	0.000746269	0	0.00194096	0.000417839	0.000410328	0.000275438	0.000967706	0.00020219	0	0.000411813	0	0	0	0	0.000418907	0	0.000425933	0	0	0.000275666	0.000682177	0.000877454	0	0	0.00027924	0	0.000568281	0	0.000337532	0.000319806	0.000197951	0.000337417	0	0.000319836	0.000354031	0	0	0	0.000301974
31eb7c24621cb69d2abfb5e2e17ee9fa	Bacteria	Firmicutes	Clostridia	Clostridiales	Lachnospiraceae	Lachnospiraceae NK4A136 group	Lachnospiraceae bacterium COE1	0.00545654	0.00183668	0.00374274	0.00304248	0.00433771	0.00134522	0.000194992	7.89092e-05	0.000229532	0	0.00310025	0	0	0	0	0.00258103	0.000165276	0	0	0	0.00256106	0.00250874	0.000188614	0.00226196	0.000658091	0	0	0.000363012	0.0042898	0.00522382	0.0016566	0.00113695	0.00151487	0.00044539	0	0	0.00469093	0.00242375	0.00101914	0	0	0.0018583
324b1fdc587efc5f2180d4c02f7c7d4f	Bacteria	Bacteroidetes	Bacteroidia	Bacteroidales	Bacteroidaceae	Bacteroides	Unassigned	0	0	0	0	0	0	0	0	0	0	0	0	0	0	0	0	0	0	0	0	0	0	0	0	0	0	0	0	0	0	0.0016566	0.000373061	0	0	0	0.00190386	0	0	0.000226475	0.00223616	0.00265938	0
32d080871763435da087ec9d088e4b9c	Bacteria	Firmicutes	Clostridia	Clostridiales	Lachnospiraceae	GCA-900066575	uncultured bacterium	0	0	0	0	0	0.000461219	0	0	0	0.000580624	0	0	0	0	0.000838044	0	0	0	0.000721857	0.0008967	0	0	0	0.000466753	0.000548409	0	0	0	0	0	0	0.000337532	0.000504957	0	0	0	0	0	0	0	0	0
33118b56a38fb02d36f429a5a11cfbda	Bacteria	Firmicutes	Clostridia	Clostridiales	Lachnospiraceae	Unassigned	Unassigned	0	0	0	0	0	0.000749481	0.00089139	0.000631273	0.000298391	0.00146538	0	0	0.000735381	0.000806506	0.000936637	0	0	0.0019549	0	0	0.000450746	0	0.000449771	0.000987362	0	0	0.000687786	0.000181506	0	0	0	0	0.000134655	0	0	0.000237982	0.000426448	0.000735294	0.000754916	0	0.000814586	0.00216028
33561ede60d4eaa0bc34dc4041cb8814	Bacteria	Firmicutes	Clostridia	Clostridiales	Ruminococcaceae	Ruminiclostridium 9	Unassigned	2.54978e-05	0.00113874	0	0	0	0	0	0	0	0	0	0	0	0	0	0	0	0	0	0	0	0	0	0	0	0	0	2.7924e-05	0	0.000393425	0	0.000675064	0	0	0	0	0	0	0	0	0	0
3365a8feee9fc06bd07518cb26414e1b	Bacteria	Firmicutes	Clostridia	Clostridiales	Clostridiaceae 1	Clostridium sensu stricto 1	Unassigned	0	0	0	0	0	0	0	0	0	0	0	0	0	0	0	0	0.00107429	0	0	0	0	0	0	0	0	0	0	0	0	0	0	0	0.000925754	0.00193002	0	0	0	0	0	0	0.00141355	0
33f120aa48f947e10b055557e0b387fc	Bacteria	Firmicutes	Clostridia	Clostridiales	Ruminococcaceae	Ruminiclostridium 9	Unassigned	0	0	0	0	0	0	0	0	0	0	0	0	0	0.000582476	0	0	0	0	0	0	0	0	0	0	0	0	0	0	0	0	0	0.0013146	0.000286142	0	0.000885721	0	0.0012367	0	0	0	0	0
33f2cc372869aaada9f5462a735ba00d	Bacteria	Firmicutes	Bacilli	Lactobacillales	Lactobacillaceae	Lactobacillus	Unassigned	0.00285576	0.0033795	0.00221609	0.00424799	0	0.00459297	0	0.00124676	0	0.00182482	0.00188711	0	0	0	0.00113382	0.00062375	0	0.00677232	0.00129174	0.00596306	0.00844124	0	0.00210377	0.0026569	0.0102474	0	0.00509771	0.00149393	0	0.00646966	0	0	0.00106041	0	0	0	0	0	0	0	0.00134167	0
3415275a99647ba853f116c3dc86e936	Bacteria	Firmicutes	Clostridia	Clostridiales	Lachnospiraceae	Unassigned	Unassigned	0	0	0	0	0	0	0	0	0	0	0	0	0	0	0	0	0	0	0	0	0	0.00111997	0	0	0	0	0	0.000237354	0	0.00115842	0	0.000568475	0	0	0	0	0	0.000571895	0	0	0	0.000441347
34223f02713c224722005f8d70d7271c	Bacteria	Bacteroidetes	Bacteroidia	Bacteroidales	Bacteroidaceae	Bacteroides	Unassigned	0	0	0	0	0	5.76524e-05	0	4.73455e-05	0.000321344	0	0	0	0	0.000739297	4.92967e-05	0	8.26378e-05	0	3.79925e-05	2.24175e-05	0	0	0	3.59041e-05	0.000344714	0	8.0916e-05	4.1886e-05	0	6.55709e-05	0.000320633	0	0	2.47439e-05	0.000337417	0.000594955	0	0.000217865	0	0.000243061	0.000191667	2.32288e-05
3471b0a883dab9d30d6b2f24bcaf3f90	Bacteria	Bacteroidetes	Bacteroidia	Bacteroidales	Muribaculaceae	uncultured bacterium	uncultured bacterium	0.000841429	0.00216729	0.0028563	0.00275545	0.00338553	0.00422784	0.00417839	0.00888517	0.00335116	0.0077693	0.00151643	0.00463173	0.0111484	0.00224029	0.00966215	0.00406513	0.00286478	0.00198981	0.00134873	0.00134505	0.00536797	0.0038079	0.00354013	0.0030698	0.00253835	0.0180997	0.0124206	0.00406294	0.00342317	0.00410911	0	0.00190084	0.00321489	0.00351363	0.00845653	0.000624703	0.00417919	0.00261438	0.00411429	0.0019931	0.000934378	0.00232288
3495aacff5b1a4d7446f182d0dbc988b	Bacteria	Firmicutes	Clostridia	Clostridiales	Ruminococcaceae	Ruminococcaceae UCG-014	Unassigned	0.000994416	0	0	0	0.00222175	0.000538089	0	0.000536582	0	0.000552975	0.00171862	0.000381998	0	0	0	0.00077431	0.000661102	0	0.000797842	0	0	0	0	0.000466753	0	0	0	0.000223392	0.00121328	0.00100542	0.000534388	0	0	0	0.000738101	0.000446216	0	0	0	0.000388897	0	0.00155633
3546ddc670ea041e52568014e7d9e03d	Bacteria	Firmicutes	Clostridia	Clostridiales	Ruminococcaceae	Unassigned	Unassigned	0.000560953	0.000551005	0.000590958	0.000861079	0.000740584	0.00023061	0.000250703	0.000315637	0.000229532	0.000304136	0.000404381	0.000238749	0	0.000134418	0.000197187	0.000537715	0.000330551	0.000244362	0.00045591	0.00017934	0.000614653	0.000895977	0	0.00026928	0	0	0	0.000265278	0.000476644	0.000174856	0.000320633	0.000675064	0.000690108	0.000321671	0.000253063	0.00065445	0.000341159	0.000816993	0.000490696	0.000218755	0.000383335	0.00097561
3598aeeb70055a2c502a3a44a9ab1856	Bacteria	Firmicutes	Clostridia	Clostridiales	Lachnospiraceae	Lachnospiraceae UCG-006	uncultured bacterium	0.00229481	0	0	0	0	0	0	0	0	0	0	0	0	0	0	0	0	0	0	0	0	0	0.000768963	0	0	0	0	0	0	0	0	0	0	0	0	0	0	0	0	0	0	0
35c0ef6369f0b32e979105981a0b0739	Bacteria	Firmicutes	Clostridia	Clostridiales	Ruminococcaceae	Ruminiclostridium	uncultured bacterium	0.0012239	0.00183668	0	0.0043054	0.000793483	0.000653394	0	0	0	0.000179717	0.00131424	0	0	0.000268835	0.000394374	0.000322629	0	0	0	0	0	0.00250874	0	0.000323137	0.00026637	0	0	0	0.00125661	0.000327855	0	0.000604004	0.000521789	0.00207849	0	0	0	0	0	0	0	0
364181e680e82005f92f6989aba6dbaa	Bacteria	Firmicutes	Clostridia	Clostridiales	Lachnospiraceae	Unassigned	Unassigned	0.00137688	0	0	0.0032147	0.00327973	0	0.00150422	0.000615491	0	0.00100918	0.00609941	0.00152799	0	0	0	0.00189276	0	0	0.000436913	0.00295911	0.00065563	0.00125437	0	0.00096941	0.00150421	0	0	0	0.00164659	0.00367197	0.00507668	0.00316214	0.00397233	0.00289504	0.003332	0.000297477	0.000149257	0.00043573	0.00162307	0.00209032	0.00246772	0
36667262746a790e8394927bd4115c71	Bacteria	Bacteroidetes	Bacteroidia	Bacteroidales	Muribaculaceae	uncultured bacterium	uncultured bacterium	0.00892425	0.00697939	0.0137398	0.0112514	0.0102624	0.00313245	0.00286916	0.00290386	0.00263961	0.00476941	0.012064	0.00186224	0.00235322	0.00297959	0.00320429	0.00539866	0.00493072	0.0062836	0.00400821	0.00742019	0.0035445	0.00685422	0.00147989	0.00477524	0.00313376	0.000956129	0.00376259	0.00347654	0.00974955	0.00343154	0.00283226	0.0035352	0.0042753	0.0034394	0.00291023	0.0092218	0.0088488	0.00588235	0.00426528	0.00456954	0.00354584	0.00720093
367d979574d7064c10d1c8eb3dea5425	Bacteria	Firmicutes	Clostridia	Clostridiales	Ruminococcaceae	Ruminococcaceae UCG-014	Unassigned	0	0.00183668	0.0028563	0.00154994	0	0	0.000835678	0.000804873	0	0	0.00303286	0	0	0	0	0.000344138	0.000358097	0	0	0	0	0.00219514	0	0.000376993	0	0.00209014	0	0.000670176	0.00121328	0	0	0	0	0.000668085	0.000506126	0	0	0	0.000754916	0	0	0.000673635
3697347c748bc5e18fb5f7cf2fa2d7cb	Bacteria	Firmicutes	Clostridia	Clostridiales	Ruminococcaceae	uncultured	Unassigned	0.000815931	0.00040407	0.000935684	0.0010333	0.000581887	0.000211392	0	0	0.000390204	0.000152068	0.000539174	0	0.000235322	0.000201626	8.21612e-05	0.000322629	0.000275459	0.00136145	0	0.00080703	0	0.000806379	0	0.000161568	0	0	0	0.00027924	0.000779964	0	0	0	0	0	0	0	0	0.000490196	0	0	0	0.00018583
369b07d944441dcb442f0e0d7605d4c7	Bacteria	Firmicutes	Clostridia	Clostridiales	Ruminococcaceae	Unassigned	Unassigned	0.00071394	0	0	0.000861079	0	0	0	0	0	0	0	0	0	0	0	0.000795819	0	0	0	0	0	0.000582385	0	0	0	0	0	0	0	0	0.00117565	0	0	0	0	0.000624703	0	0	0	0	0	0
36d23e12a1b465f8bb985b3addeccdea	Bacteria	Firmicutes	Clostridia	Clostridiales	Lachnospiraceae	uncultured	Unassigned	0.00112191	0	0	0	0	0	0	0	0	0	0	0	0	0	0	0	0.000633556	0	0	0	0	0	0	0	0	0	0	0	0	0	0	0	0	0	0	0	0	0.000245098	0	0	0.000934378	0.00111498
3739d544e78a18e7227d65472be0d101	Bacteria	Firmicutes	Clostridia	Clostridiales	Ruminococcaceae	Butyricicoccus	uncultured bacterium	0.00152987	0.00202035	0	0	0.00201016	0.000672611	0.000417839	0.000536582	0.000459063	0	0.00232519	0	0	0	0.000230051	0.000989396	0	0	0.00030394	0	0.000286838	0	0	0.000700129	0.000391721	0	0	0.000432822	0.00125661	0.000743137	0.00106878	0.000977066	0.00117823	0	0	0	0.00196166	0	0	0	0.000503127	0
37a7e90aa872426342940571309eb593	Bacteria	Firmicutes	Clostridia	Clostridiales	Ruminococcaceae	Unassigned	Unassigned	0.000382468	0	0	0.00114811	0.00105798	0.000134522	0	0.000220946	0	0	0.000471778	0	0.000147076	0	0	0	0	0	0	0	0	0	0	0	0	0	0	0	0.00034665	0.000611995	0	0	0	0	0	0	0.000170579	0.000490196	0	0	0	0.000162602
37a94c41d8c3e780e4d42d74bb765ad2	Bacteria	Firmicutes	Clostridia	Clostridiales	Lachnospiraceae	Unassigned	Unassigned	0.000611948	0	0	0.000516648	0	0.000211392	0	0	0	0.000235014	0	0	0	0	0.000345077	0	0	0	0	0.000313845	0	0	7.25437e-05	0	0	0	0	0	0	0	0	0	0	0	0	0	0.000255869	0	0	0	0.000167709	0
37aaa2a0f7a2b7cb30bea1ad1564ba9a	Bacteria	Firmicutes	Clostridia	Clostridiales	Lachnospiraceae	Unassigned	Unassigned	0	0	0	0.000746269	0	0	0	0	0.00036725	0	0	0	0	0	0	0	0	0	0	0	0	0.00219514	0	0	0	0	0	0	0	0	0	0	0	0	0	0	0	0	0	0	0	0
37b5d3ea03d265a7b231502d9bb20c92	Bacteria	Firmicutes	Clostridia	Clostridiales	Lachnospiraceae	Lachnospiraceae NK4A136 group	Unassigned	0.000611948	0	0	0.00229621	0	0.00111461	0	0.000536582	0	0	0.00064027	0	0	0	0	0	0	0	0	0	0	0	0	0	0	0	0	0	0	0	0	0.000604004	0	0.00158361	0	0	0	0	0	0	0	0
3889fbe08b084744ad01fc0c508577d4	Bacteria	Actinobacteria	Actinobacteria	Bifidobacteriales	Bifidobacteriaceae	Bifidobacterium	Unassigned	0	0	0	0	0	0	0	0	0.00179035	0	0	0	0	0.00215068	0	0	0	0.000767996	0.000284944	0.000224175	0	0	0.000943068	0.000825793	0	0	0	0.000335088	0	0	0.00112221	0.00758558	0.0297083	0.0302618	0.00137076	0.0107092	0.0133052	0.0104575	0.00686974	0.00391328	0.0225928	0.0154936
38f3b27347fe4da154f81a99208dcab0	Bacteria	Firmicutes	Clostridia	Clostridiales	Lachnospiraceae	Unassigned	Unassigned	0	0	0.00241308	0	0	0	0	0	0	0	0	0	0	0	0	0	0	0	0	0	0	0	0	0	0.00119083	0	0	0	0.00129994	0.000961707	0	0	0.000774267	0	0	0	0	0	0	0	0	0
3900c89104123d6eadd78d6e7190e3a7	Bacteria	Firmicutes	Bacilli	Lactobacillales	Streptococcaceae	Lactococcus	uncultured bacterium	0	0	0	0	0	0	0	0	0.000918126	0	0	0	0	0.000940923	0	0	0	0	0.00176665	0.000919118	0	0	0	0.00384173	0.00282039	0	0	0.00178714	0	0.00710351	0.000587827	0.00243378	0.00026931	0.000272183	0	0.00351023	0.000213224	0	0	0.000145836	0.000167709	0.000557491
393b05ec5b70522c075492d17f107f4f	Bacteria	Firmicutes	Clostridia	Clostridiales	Lachnospiraceae	ASF356	Unassigned	0	0	0	0	0	0	0	0	0	0	0	0	0	0	0	0.000752801	0	0	0	0	0	0	0	0	0	0	0	0	0	0	0	0	0	0	0	0	0	0	0	0	0	0
3959b0218c17adb268f3b3d06d1e889b	Bacteria	Firmicutes	Clostridia	Clostridiales	Lachnospiraceae	Unassigned	Unassigned	0	0.000587738	0	0	0	0	0	0	0	0	0.00114575	0	0	0	0	0	0	0	0	0	0	0.00425589	0	0	0	0	0	0	0	0	0.000694704	0	0.000740604	0	0	0	0	0	0	0	0	0
397b956c96e5226b92e2b2e5f68f7103	Bacteria	Firmicutes	Bacilli	Lactobacillales	Lactobacillaceae	Lactobacillus	Unassigned	0.00583901	0.000477537	0.00984931	0.00447761	0.0177211	0.00392036	0.00334271	0.00336153	0.00325935	0.00246074	0.00458298	0.000668497	0.000588305	0.000537671	0.000690154	0.0170993	0.00619783	0.00886686	0.00277345	0.00224175	0.00223324	0.0347639	0.00385932	0.00967615	0.0153711	0.000355769	0.0120969	0.00631082	0.00827628	0.00340969	0.00293913	0.0297383	0.0120011	0.000544366	0	0.000416468	0.010512	0.014134	0.00396331	0.000364591	0.000622919	0.00817654
39895ccb8bf822812503ff0048930b9a	Bacteria	Bacteroidetes	Bacteroidia	Bacteroidales	Muribaculaceae	Unassigned	Unassigned	0.00035697	0.000146935	0.000738698	0.000459242	0.000370292	0	0	0	0	0	0.000438079	0	0	0	0	0.000881853	0	0	0	0	0	0	0	0	0	0	0	0	0.00099662	0	0	0	0	0	0	0	0	0	0	0	0	0
39ab7b36f589a17b93e260a0863e83dd	Bacteria	Firmicutes	Clostridia	Clostridiales	Lachnospiraceae	Unassigned	Unassigned	0.00244779	0	0.00206835	0	0	0.00107618	0	0	0	0	0.00249368	0	0	0	0	0	0	0	0	0	0.000635142	0	0	0	0.00139453	0	0.000930534	0	0	0.000480853	0.00277882	0.00099483	0.000555453	0	0	0	0.000447771	0.000953159	0	0	0	0.000418118
39e234ef69f053ba73bf447d7dd82697	Bacteria	Firmicutes	Clostridia	Clostridiales	Lachnospiraceae	Shuttleworthia	uncultured rumen bacterium 2C28d-4	0	0	0	0	0	0	0	0	0	0	0	0	0.000205907	0	0.000312212	0	0	0	0.000493902	0	0.000799049	0	0.000391736	0.000664225	0	0	0.00040458	0.00163355	0	0	0	0	0	0	0	0	0	0	0	0	0	0
39fbcdb16dd829c018d14911a131ec34	Bacteria	Firmicutes	Clostridia	Clostridiales	Lachnospiraceae	Lachnospiraceae NK4A136 group	Unassigned	0	0	0	0	0	0	0	0	0	0	0	0.000453623	0	0	0	0	0	0	0	0	0.000778561	0	0.000159596	0	0	0	0	0	0	0	0	0	0.00151487	0.00215272	0.00118096	0	0.00061835	0.00087146	0	0	0	0.000441347
3a03efe744388c081829aab575d70b25	Bacteria	Tenericutes	Mollicutes	Mollicutes RF39	unidentified	unidentified	unidentified	0	0	0	0	0	0	0	0	0	8.29463e-05	0	0	0	0	0.000197187	0	0	0	0	0	0.000491723	0	0	0.000466753	0	0	0	0	0	0	0	0	0	0	0	0	0.000255869	0	0	0.000194448	0.000215626	0.000325203
3a26d19cfc1f73b42f282561e23365de	Bacteria	Firmicutes	Clostridia	Clostridiales	Lachnospiraceae	Lachnospiraceae NK4A136 group	Lachnospiraceae bacterium COE1	0.00558403	0.00132241	0.00310253	0.00252583	0.0046551	0.00122992	0.000445695	9.4691e-05	0.000160672	0	0.00276327	0	0	0	0	0.00195728	0.00013773	0	0	0	0.00241764	0.000940776	0.000101561	0.00149002	0.000611084	0	0	0.000642252	0.00433313	0.00430582	0.00106878	0.000834947	0.00143071	0.000371159	0	0.000208234	0.00541589	0.00291394	0.00113237	0	0	0.00181185
3b34dfa170ed1583ab4ab69c92171019	Bacteria	Firmicutes	Clostridia	Clostridiales	Lachnospiraceae	Unassigned	Unassigned	0	0	0	0	0	0	0	0	0	0	0.00138163	0	0	0	0	0.00227991	0	0	0	0	0	0.000671983	0	0	0	0	0	0	0	0	0	0	0.00100991	0.00826446	0	0	0	0	0	0	0	0
3b747b5942b2f60dfb5e7bd96f314ef7	Bacteria	Firmicutes	Clostridia	Clostridiales	Lachnospiraceae	Lachnospiraceae NK4A136 group	uncultured Clostridiales bacterium	0	0	0	0	0	0	0.00924817	0.00094691	0	0	0	0.00286499	0.00302977	0	0	0	0.00192822	0.00488724	0.00347631	0	0.00665874	0	0.00023214	0.00312365	0.00106548	0.000289062	0.00145649	0.000893568	0	0.00181413	0	0	0	0	0	0	0	0	0	0	0.0012698	0.00308943
3c88fe8ed939fa67231ad786f7db4e11	Bacteria	Firmicutes	Clostridia	Clostridiales	Family XIII	Family XIII UCG-001	uncultured bacterium	0.000841429	0.000991808	0	0.000516648	0	0.000211392	0.000222847	0	9.18126e-05	0.000152068	0.00141533	0	0	0.000179224	0	0.000279612	0.000220367	0.000174544	0	0.000201758	0.000307327	0.000537586	0	0.000251328	0	0	0	0	0	0.000568281	0.000267194	0.000213178	0.00026931	0	8.43544e-05	0.000148739	0.000149257	0	0	0	0	0
3cdf66bc06e87496f5e7502b11f41cee	Bacteria	Firmicutes	Clostridia	Clostridiales	Lachnospiraceae	Unassigned	Unassigned	0	0	0.00453068	0	0	0	0	0	0	0	0	0	0	0	0	0	0	0	0	0	0	0	0	0	0	0	0	0	0	0	0	0	0	0	0	0	0	0	0	0	0	0
3d14252d1ade9211bc26a7f46574a5fc	Bacteria	Bacteroidetes	Bacteroidia	Bacteroidales	Rikenellaceae	Rikenellaceae RC9 gut group	uncultured organism	0.00094342	0.00040407	0	0	0	0.000999308	0.000640686	0.000252509	0.00167558	0.000552975	0.000775063	0	0	0.00109774	0.000492967	0	0	0	0.000360929	0.00044835	0.00026635	0	0.000406245	0.000628321	0.0012065	0	0	0	0	0.000633852	0.000374072	0.000248708	0.000201983	0.000618598	0.00029524	0	0.00106612	0	0.000528441	0	0.000311459	0
3dfd3e6a9ea7e536dd9a0492e73693a7	Bacteria	Firmicutes	Clostridia	Clostridiales	Ruminococcaceae	Ruminococcaceae UCG-009	Unassigned	0.000458961	0.00235095	0	0.00143513	0.00195726	0.000576524	0	0	0.000298391	0.000317961	0.000673968	0	0	0	0	0.000322629	0	0	0	0	0	0.00147836	0	0	0	0	0	0.000195468	0	0	0.000801582	0.000444121	0.000807931	0.000767061	0	0.00026773	0.000916864	0.00166122	0	0.000510427	0	0
3e1937cf993551dd6039934fbca147d0	Bacteria	Firmicutes	Clostridia	Clostridiales	Ruminococcaceae	Ruminiclostridium 6	uncultured bacterium	0.00109641	0.000844874	0.000443219	0.00338691	0.00163986	0	0	0	0	0.000207366	0.00478517	0	0	0	0	0	0	0	0.00615478	0.00026901	0	0.00170236	7.25437e-05	0	0.000376052	0	0	0	0.00112661	0.00393425	0	0	0.000201983	0	0	0.00782366	0.000938186	0.00242375	0	0	0	0.000209059
3ec8a7e3bc9ea95b6e5c88055e1fd7bd	Bacteria	Firmicutes	Clostridia	Clostridiales	Lachnospiraceae	Lachnospiraceae NK4A136 group	Clostridiales bacterium CIEAF 020	0	0	0	0	0	0.00169114	0	0	0.00135424	0.000649746	0	0	0	0	0.000361509	0	0.000716194	0	0	0	0	0	0	0.00017952	0	0	0	0	0	0	0	0.000906006	0.000336638	0	0	0	0	0	0	0	0	0
3f8bd00f3454f717e0e5e6da4ca7ac51	Bacteria	Firmicutes	Clostridia	Clostridiales	Ruminococcaceae	Ruminococcaceae UCG-014	Unassigned	0	0	0	0	0	0	0.00231204	0.0001736	0.000964032	0.000345609	0	0.000907246	0	0.00114255	0	0	0.00300251	0.000209453	0.000702861	0	0.00362645	0.000851178	0	0	0	0	0	0	0	0.000524567	0	0	0	0.000321671	0	0.00154688	0.00106612	0.00087146	0.000528441	0	0	0
3fcf90e09d1a215d4556fbf5f3770f11	Bacteria	Bacteroidetes	Bacteroidia	Bacteroidales	Muribaculaceae	Unassigned	Unassigned	0.000764935	0.00238769	0.00132966	0.002124	0.00259204	0.00355523	0.0039834	0.00886939	0.00321344	0.00648363	0	0.0158768	0.0160019	0.00472702	0.00527475	0.00610845	0.00429717	0.00338616	0.00729456	0.000874283	0.0035445	0.00640624	0.0023214	0.00596007	0.0021623	0.00987259	0.00538091	0.0068693	0.00558974	0.00382497	0.000641265	0.00302002	0.00228914	0.00331568	0.0120838	0.00249881	0.00528796	0.00277778	0.00415204	0.0044237	0.00220417	0.00666667
3fdd46778a3479717afbfb89530a44c4	Bacteria	Firmicutes	Clostridia	Clostridiales	Lachnospiraceae	Unassigned	Unassigned	0.00071394	0.00168975	0	0	0.00047609	0.000845568	0.000947102	0.000252509	0.000849267	0.000732692	0	0.00128924	0.00152959	0.00342765	0.00179111	0.000537715	0.0013222	0.00185017	0.000911819	0	0.000758072	0.000358391	0.000101561	0.000861698	0.000720766	0.000133413	0	0	0	0	0.00448886	0.00209625	0	0	0	0	0.00110877	0.000299564	0	0.000364591	0	0.000418118
4102591cf2fe03ee67f0035a32914929	Bacteria	Firmicutes	Clostridia	Clostridiales	Lachnospiraceae	[Eubacterium] xylanophilum group	uncultured bacterium	0	0	0	0.00378875	0	0	0	0	0	0	0	0	0	0	0	0	0	0	0	0	0	0.00313592	0	0	0	0	0	0	0	0	0	0.0022206	0.00244063	0	0	0.000565207	0	0	0	0	0	0
4133e1dd56189045d90739db5836adce	Bacteria	Firmicutes	Clostridia	Clostridiales	Lachnospiraceae	Unassigned	Unassigned	0	0.00396723	0	0	0	0.000211392	0.00061283	0	0	0.000193541	0	0	0.000294152	0	0.000180755	0.000322629	0.00074374	0.000349089	0.000189962	0.000784613	0	0	0	0.000305185	0.00026637	0	0	0	0.00112661	0.000480853	0.000641265	0.00099483	0.000959418	0.000767061	0	0	0	0	0	0	0	0
4161a73902f5aaf9713535de983aad3c	Bacteria	Firmicutes	Clostridia	Clostridiales	Lachnospiraceae	Unassigned	Unassigned	0.00135139	0.00154281	0.00108342	0.00166475	0.00169276	0	0	0	0.000275438	0	0	0	0	0	0	0.00135504	0	0	0	0	0	0.00107517	0	0	0	0	0	0	0	0	0.00154972	0	0.000151487	0.000618598	0	0	0	0	0	0	0	0
4165101b50dc124e959e525d7b22e799	Bacteria	Firmicutes	Clostridia	Clostridiales	Lachnospiraceae	Unassigned	Unassigned	0	0.00187342	0.00152664	0	0	0	0	0	0	0	0.000943555	0	0	0	0	0.000387155	0	0	0	0	0	0.00223994	0	0.000412897	0	0	0	0	0.00264321	0	0	0	0.000319806	0	0	0	0	0	0	0	0	0
41945d6b09d403de0b9978cb37f399fa	Bacteria	Bacteroidetes	Bacteroidia	Bacteroidales	Muribaculaceae	uncultured bacterium	uncultured bacterium	0.00142788	0.00128568	0.00251157	0.00223881	0.00211595	0.00111461	0.00320343	0.0263714	0.00128538	0.0158151	0	0.00635072	0.0165608	0.00331564	0.0167116	0.00367797	0.00187312	0.00240871	0.000873827	0.000515603	0.000614653	0.00327032	0.0019877	0.000682177	0.000564078	0.00346875	0.00178015	0.00210826	0.00285987	0	0.000534388	0.000781652	0	0.00044539	0.00299458	0.000743693	0.000405126	0	0	0.00369452	0.000982295	0
423a577e7c4240d095408602ada5f3ce	Bacteria	Firmicutes	Clostridia	Clostridiales	Lachnospiraceae	ASF356	uncultured bacterium	0.000407966	0	0	0	0	0	0	0	0	0	0.000336984	0	0	0.000291238	0	0	0	0.00031418	0	0	0	0	0	0	0	0	0	0	0	0	0.000694704	0	0	0	0	0	0	0	0	0	0	0
428de0d57cbcd665bae98ca69198d2ce	Bacteria	Firmicutes	Clostridia	Clostridiales	Ruminococcaceae	Ruminiclostridium 5	uncultured bacterium	0.000484459	0	0.000590958	0	0	0.000749481	0	0.000725964	0.00133128	0.000525326	0	0	0.000352983	0.000582476	0.000575128	0	0.00267196	0	0.000246951	0	0.000717096	0	0.000493297	0.00114893	0.000407389	0	0.000687786	0.000390936	0.000519976	0.000699423	0	0.000763888	0.000589116	0.000346415	0	0	0.0010448	0.00043573	0	0.000364591	0	0.000301974
42a10cd93c3d09118bb59f5d9ba53aae	Bacteria	Firmicutes	Bacilli	Lactobacillales	Lactobacillaceae	Lactobacillus	Unassigned	0.012086	0.0175954	0.00792869	0.019403	0.00560728	0.020947	0.00534834	0.00691244	0.00417747	0.00785225	0.0102106	0.00410648	0.00241205	0.00255394	0.00629355	0.00283914	0.00853924	0.0341758	0.00429315	0.0332676	0.0370841	0.00219514	0.0104318	0.0112559	0.0473825	0.0056923	0.0195007	0.00580819	0.00294653	0.0297473	0.00149629	0.00181201	0.00400599	0.00089078	0.00137076	0.00306402	0.00383803	0.00503813	0.00169856	0.000218755	0.00584585	0.00216028
42bc915ec611049a908e74334ff5a6bb	Bacteria	Bacteroidetes	Bacteroidia	Bacteroidales	Muribaculaceae	Unassigned	Unassigned	0	0.00132241	0.00142815	0	0	0.000211392	0	0	0	0	0.00124684	0	0	0	0	0.000129052	0	0	0	0	0	0	0	0	0	0	0	0	0	0	0	0	0.00035347	0	0	0	0	0.000245098	0	0	0	0
432283bb49bc68036aa1ad3a3a805a01	Bacteria	Firmicutes	Clostridia	Clostridiales	Lachnospiraceae	Unassigned	Unassigned	0.00303424	0.00352643	0.00261007	0.00160735	0.00634786	0.00453532	0.000501407	0	0	0.00125802	0.00471778	0.000214874	0.00067655	0.00100813	0.00131458	0.00148409	0.000220367	0	0.000569887	0	0	0.00215034	0	0.000412897	0.000282039	0	0	0.00114488	0.00381316	0.000677566	0	0	0	0.0010145	0	0.000565207	0	0	0	0	0.000479168	0.000464576
43eacc14277e0db53531b60a5a9a1b56	Bacteria	Firmicutes	Clostridia	Clostridiales	Lachnospiraceae	Unassigned	Unassigned	0	0	0	0	0	0	0	0	0	0	0.00138163	0	0	0	0	0.000193578	0	0.00136145	0	0	0.0010654	0	0	0.00150797	0	0	0.000323664	0	0	0.000874279	0.00245818	0.000639534	0	0	0	0	0.000554383	0.00103486	0	0	0	0
444378270aa0cad106fc0bc439ea3e36	Bacteria	Firmicutes	Clostridia	Clostridiales	Lachnospiraceae	Unassigned	Unassigned	0.00163186	0.00205708	0.00152664	0.00413318	0	0.00122992	0	0	0	0.000400907	0.00144903	0	0	0	0	0.000279612	0	0	0.000132974	0	0.00315522	0.00107517	0.00126226	0.000376993	0.00539008	0.000311298	0	0.000153582	0.00112661	0.00469925	0	0.000657299	0.00144754	0	0	0	0.000213224	0.000299564	0	0	0	0.000325203
44bcf9460fa9ab7e083833bec84b894f	Bacteria	Firmicutes	Clostridia	Clostridiales	Lachnospiraceae	Unassigned	Unassigned	0.000280476	0	0	0	0	0.000941656	0.000194992	0.000189382	0	0.000110595	0	0	0	0.000224029	0	0	0.000440735	0.00164072	0	0.000650108	0.0015981	0	0.000681911	0.00183111	0.000955798	0	0	0	0.000563307	0.00161742	0	0.000675064	0.000134655	0	0	0	0	0	0	0	0	0
44d73a93b12834c2a228ce26d90b95b2	Bacteria	Firmicutes	Erysipelotrichia	Erysipelotrichales	Erysipelotrichaceae	Turicibacter	uncultured bacterium	0	0	0	0	0	0	0	0	0	0	0	0	0	0	0	0	0.00162521	0	0	0	0	0	0.000768963	0	0	0	0	0	0	0	0	0	0	0	0	0.00160638	0	0	0	0	0	0
44df8aac4f1e6f9566cf2c16aa73e9fa	Bacteria	Firmicutes	Clostridia	Clostridiales	Ruminococcaceae	Ruminococcaceae UCG-014	uncultured bacterium	0	0	0	0.000746269	0	0.000903221	0	0	0	0	0	0	0	0	0	0	0	0	0.000341932	0	0	0	0	0.00129255	0	0	0.0205527	0	0	0	0.00983274	0.00055071	0	0	0	0	0	0	0	0	0	0
450bdb129c7427d5f6a385e09d15a595	Bacteria	Firmicutes	Clostridia	Clostridiales	Clostridiales vadinBB60 group	uncultured bacterium	uncultured bacterium	0.000764935	0.000514271	0.000640205	0.00309989	0.000952179	0	0	0.000536582	0.000642688	0.000207366	0.00101095	0.000429748	0.00108836	0	0	0	0	0.000383998	0.000436913	0	0.000860515	0	0	0.00236967	0	0.000466947	0.000647328	0	0.000866626	0.00107099	0	0.00106589	0.000454461	0.000222695	0	0	0.000277191	0.00111656	0.000868154	0	0	0.00209059
45255f61cb5ef24e623ad506f12484e2	Bacteria	Firmicutes	Clostridia	Clostridiales	Lachnospiraceae	Unassigned	Unassigned	0.00229481	0.000991808	0	0	0	0.000326697	0	0	0	0	0.00107835	0	0	0	0	0.000709784	0	0	0	0	0	0	0	0.000394945	0	0	0	0	0	0	0	0	0	0	0	0	0	0	0	0	0	0
45623eebebb0b566b6714649a3f00e99	Bacteria	Bacteroidetes	Bacteroidia	Bacteroidales	Muribaculaceae	uncultured bacterium	uncultured bacterium	0	0	0	0	0	0.000999308	0.000919246	0.000252509	0.000344297	0.000304136	0	0.000978871	0	0.000291238	0.000575128	0	0.00261686	0.000767996	0.00193762	0.00150197	0.00282741	0.000447989	0.00323545	0.00156183	0.000736435	0.00673738	0.0020229	0.00513801	0	0.00109285	0.00122909	0.000799417	0.000875259	0.000643341	0.000970075	0.00116016	0.00157786	0.00100763	0.00324614	0.000243061	0.00318647	0.00543554
45634f195b5a9534159b2b5281977500	Bacteria	Bacteroidetes	Bacteroidia	Bacteroidales	Bacteroidaceae	Bacteroides	Unassigned	0	0	0	0	0	0	0	0	0	0	0	0	0	0	0	0	0	0	0	0	0	0	0	0	0	0	0	0	0	0	0.00534388	0.00117248	0	0	0.00044286	0.00928129	0.000170579	0	0.000377458	0.0105245	0.00807398	0
456f256b71650ff24cdf6b2e71a27b54	Bacteria	Firmicutes	Clostridia	Clostridiales	Ruminococcaceae	Unassigned	Unassigned	0.00497208	0.00301216	0.00393972	0.00292767	0.00222175	0.00142209	0.000362127	9.4691e-05	0.000642688	0.00116125	0.00451559	0.000429748	0.000470644	0.000985729	0.00105166	0.000903362	0.000550919	0.000977449	0.00030394	0.00143472	0.000553188	0.00179195	0.000464279	0.000287233	0.00186459	0	0.00040458	9.7734e-05	0.00272987	0.00170484	0	0.00111918	0.00334955	0.00136091	0	0.000446216	0.0016205	0.00283224	0.00109463	0.000486121	0.000191667	0.00192799
45b6a11cf0c96665e28ff5e8ac1a1789	Bacteria	Firmicutes	Clostridia	Clostridiales	Ruminococcaceae	Ruminiclostridium 6	uncultured bacterium	0	0	0	0	0	0.0010954	0.000835678	0.000552364	0.000160672	0.000760341	0	0.00102662	0.000264737	0	0.00119955	0	0.0026995	0.000453816	0	0	0	0	0	0.00123869	9.40129e-05	0.000733774	0.000242748	0.000153582	0	0	0.00283226	0.00403262	0.00242379	0.00398377	0.00187688	0.00202285	0.000405126	0.00422113	0.000528441	0.00109377	0.000479168	0
46066fe5bc895c0cb4f6065884fc41a0	Bacteria	Firmicutes	Clostridia	Clostridiales	Lachnospiraceae	[Eubacterium] xylanophilum group	uncultured bacterium	0	0	0	0	0	0.00378584	0	0	0	0	0.0021567	0	0	0	0	0	0	0	0	0	0.00481478	0.00147836	0	0.00206448	0.000908792	0	0	0.00097734	0	0.00205455	0	0.00175872	0	0	0	0	0.00204695	0.00558279	0.00162307	0	0	0
4679c41e1938fe641ee8189f88ca0e1f	Bacteria	Firmicutes	Clostridia	Clostridiales	Lachnospiraceae	Lachnospiraceae NK4A136 group	Unassigned	0	0	0.0205358	0	0.028777	0	0	0	0	0	0	0	0	0	0	0.00109694	0	0	0	0	0	0.022937	0	0	0	0	0	0	0.00147326	0	0	0	0.000420797	0	0	0	0	0	0	0	0	0
4689c3bbe1e2607ff0c51c2750b80d0b	Bacteria	Bacteroidetes	Bacteroidia	Bacteroidales	Muribaculaceae	uncultured bacterium	uncultured bacterium	0	0	0	0	0	0	0	0	0.000390204	0	0	0	0	0.00038085	0	0	0.000220367	0	0	0	0	0	0	0	0	0	0	0	0	0	0	0	0	0	0	0	0	0	0	0	0	0
4768474bbb7888c62553c6830c403a45	Bacteria	Tenericutes	Mollicutes	Mollicutes RF39	uncultured bacterium	uncultured bacterium	uncultured bacterium	0	0	0	0	0	0	0	0	0	0.000857111	0.000168492	0	0.000264737	0	0	0	0	0.000523633	0	0	0.00108589	0	0	0	0.000125351	0	0	0	0	0.00107099	0	0.00047965	0.000151487	0	0	0	8.52897e-05	0	0	0.000243061	0.000766669	6.96864e-05
47a9d48cf26deac06b979111fdd85ade	Bacteria	Bacteroidetes	Bacteroidia	Bacteroidales	Muribaculaceae	uncultured bacterium	uncultured bacterium	0	0	0	0.000229621	0.000952179	0.00023061	0	0.000205164	0	0.000179717	0	0.000238749	0.00067655	0	0.000410806	0	0.000358097	0.00383998	0	0	0.000348304	0	0.000609367	0	0.000658091	0.00020012	0.000687786	8.3772e-05	0	0.00135513	0	0	0	0	0	0	0	0	0	0	0	0
47c91bf05e625b3d05c7c09d72698484	Bacteria	Bacteroidetes	Bacteroidia	Bacteroidales	Muribaculaceae	uncultured bacterium	uncultured bacterium	0	0	0	0	0	0.000422784	0	0	0	0.000235014	0	0	0	0	0.000262916	0	0	0	0	0	0	0	0	0.000197472	0.000438727	0	0	0	0	0	0	0	0.000387134	0	0	0	0.000405126	0	0	0	0	0.00039489
47cf2745792f3e7321bee57a43eb171c	Bacteria	Firmicutes	Clostridia	Clostridiales	Ruminococcaceae	Ruminococcaceae UCG-014	Unassigned	0	0	0	0	0	0	0	0	0	0	0.000808762	0	0	0	0	0	0	0	0	0	0	0	0	0	0	0	0	0	0.000433313	0	0	0	0	0	0	0	0	0	0	0	0	0
48acebb9e5b6882efba2c897d41fe5b1	Bacteria	Firmicutes	Clostridia	Clostridiales	Lachnospiraceae	Unassigned	Unassigned	0	0.00275502	0	0.0032147	0	0	0	0	0	0	0	0	0	0	0	0	0	0	0	0	0	0	0	0	0	0	0	0	0	0	0	0	0	0	0	0	0	0	0	0	0	0
48bd311b4e9c1389a79395ac9dd8f033	Bacteria	Firmicutes	Clostridia	Clostridiales	Ruminococcaceae	Ruminococcaceae UCG-014	uncultured bacterium	0	0	0.00108342	0	0	0.000172957	0	0	0	0.00205983	0	0.00214874	0.000441228	0	0.00200473	0	0	0	0.000569887	0.000941535	0	0	0	0	0	0	0	0	0	0	0	0	0	0	0.000337417	0	0	0	0	0	0	0
48eea7c40943f4b7c247da3fcab346ff	Bacteria	Firmicutes	Clostridia	Clostridiales	Lachnospiraceae	Lachnospiraceae NK4A136 group	Unassigned	0	0.00319583	0.000886438	0	0.000952179	0	0	0	0	0	0	0	0	0	0	0	0	0	0	0	0	0	0	0	0	0	0	0	0.00142993	0	0	0	0	0	0	0	0	0	0	0	0	0
49587cfa4d6e4363de5376f0c7fb0963	Bacteria	Firmicutes	Clostridia	Clostridiales	Clostridiales vadinBB60 group	uncultured bacterium	uncultured bacterium	0	0	0	0	0	0	0	0.000299855	0.000298391	0.000248839	0	0	0	0	0.000230051	0	0	0	0.000227955	0	0	0	0	0	0	0	0	0	0	0	0.00112221	0	0	0.000346415	0.000253063	0	0	0	0	0.000850712	0.000215626	0.000301974
49b83242cd8bcba138df22418e686a0d	Bacteria	Firmicutes	Clostridia	Clostridiales	Ruminococcaceae	Ruminococcaceae UCG-014	uncultured bacterium	0.000407966	0	0	0	0	0	0	0	0	0.00022119	0	0	0	0	0	0	0	0	0	0	0.0005327	0	0	0.000520609	0.000219364	0	0	0.000181506	0.000736632	0.000677566	0	0	0.00035347	0.00056911	0	0	0	0	0	0.000218755	0	0.000882695
49f58ed4168b8cd75426c85f86e72b6d	Bacteria	Firmicutes	Clostridia	Clostridiales	Clostridiales vadinBB60 group	uncultured bacterium	uncultured bacterium	0.000280476	0	0	0	0	0	0	0.0001736	0.000275438	0	0.000505476	0	0	0.000224029	0	0.000301121	0	0	0.000208959	0	0	0	0.000203122	0.000484705	0	0	0	0	0	0.00093985	0	0	0.000134655	0	0	0	0	0	0.000528441	0	0	0
4aedd89f23bff2b2d195f83a018c8cb9	Bacteria	Bacteroidetes	Bacteroidia	Bacteroidales	Bacteroidaceae	Bacteroides	Unassigned	0	0	0	0	0	0	0	0	0.00133128	0	0	0	0	0.00244192	0.000279348	0	0	0	0	0.00080703	0	0	0.000188614	0	0.0014572	0	0	0	0	0.000568281	0.0016566	0	0	0	0.000991164	0.00169562	0	0	0	0.00192018	0.00059896	0
4af173dc646989298b48fc96420bb250	Bacteria	Firmicutes	Clostridia	Clostridiales	Ruminococcaceae	Ruminococcaceae UCG-014	uncultured bacterium	0	0	0	0	0	0	0	0.000552364	0	0	0	0	0	0.000649685	0	0.000279612	0.00107429	0	0.000436913	0	0	0	0	0.000789889	0	0	0	0.000321126	0	0	0	0.000124354	0	0	0	0	0.000213224	0	0.000679425	0	0	0
4b403ff7cd9545ea3423ac206c72c715	Bacteria	Firmicutes	Clostridia	Clostridiales	Lachnospiraceae	Lachnospiraceae NK4A136 group	Unassigned	0	0	0	0	0.000211595	0.000461219	0.000501407	0	0.000390204	0.00022119	0	0	0	0	0.000213619	0	0	0	0	0	0	0	0	0	0.000141019	0	0	0	0	0	0	0	0.000403966	0.000296927	0	0	0.000426448	0	0	0	0	0.000371661
4b439a4735c6f25df1b378c5f2ec1307	Bacteria	Firmicutes	Clostridia	Clostridiales	Ruminococcaceae	Oscillibacter	Unassigned	0.00622147	0.0035999	0.00256082	0.0032721	0.00243335	0.00224844	0.00142065	0.000994255	0.00185921	0.000746516	0.00323505	0.00109825	0.00176491	0.00143379	0.00195544	0.00363496	0.00145993	0.00258326	0.000854831	0.00264527	0.00206933	0.00358391	0.000710928	0.00174135	0.0036195	0.000289062	0.00214427	0.000712062	0.00355317	0.00489596	0.0035804	0.00151001	0.00144754	0.00138566	0	0.00118991	0.00238811	0.00302288	0.00154758	0.00109377	0.00124584	0.00288037
4b6f602bb994c17ed0fcd4487b20ce99	Bacteria	Firmicutes	Clostridia	Clostridiales	Lachnospiraceae	Unassigned	Unassigned	0.00152987	0	0.00576184	0	0	0	0	0	0	0	0.00481887	0	0	0	0	0	0	0	0	0	0	0	0	0	0	0	0	0	0	0	0	0	0	0	0	0	0	0	0	0	0	0
4bcda40257c2ba48fbb59e5e57fa00f1	Bacteria	Firmicutes	Clostridia	Clostridiales	Lachnospiraceae	[Eubacterium] xylanophilum group	uncultured bacterium	0	0	0	0	0	0.0015374	0	0	0	0	0	0	0	0	0	0	0	0	0	0	0	0	0	0.00122074	0	0	0	0.000460746	0	0.00137699	0	0	0	0	0	0	0.00125802	0.00223312	0	0	0	0
4c04b9d4a2cf2c8a7f5dd2bcbc4ac384	Bacteria	Firmicutes	Clostridia	Clostridiales	Ruminococcaceae	Ruminiclostridium 9	Unassigned	0.00137688	0.00352643	0.000935684	0	0.00365002	0.00132601	0	0.000836437	0.000964032	0.000622097	0.002123	0.00107437	0.00138252	0.000784103	0	0.00141957	0.000991654	0	0.000702861	0	0.00110638	0	0.000536823	0.00156183	0.000235032	0	0	0.000432822	0.00329318	0	0	0.00184754	0.00126239	0.00126194	0	0	0.00168447	0.000980392	0	0.000631958	0	0.00171893
4c394d387a0147d26c9846e24f736fbe	Bacteria	Firmicutes	Clostridia	Clostridiales	Lachnospiraceae	Unassigned	Unassigned	0.000994416	0	0	0.00189437	0	0	0.000863534	0	0	0	0	0.000190999	0	0	0	0.000645258	0	0.000872722	0.000626876	0	0.000491723	0	0	0	0	0	0	0	0	0	0	0	0.000302974	0.00044539	0	0.000713946	0	0	0	0	0	0
4c90268bf0887cde4368441faa7f2692	Bacteria	Bacteroidetes	Bacteroidia	Bacteroidales	Muribaculaceae	uncultured bacterium	uncultured bacterium	0	0	0	0	0	0.00203705	0	0.000694401	0.000504969	0.000566799	0	0.000525248	0.000794211	0.000873715	0.000558696	0.000602241	0	0.000767996	0.0010258	0	0.000573676	0.000358391	0.000826998	0.000700129	0	0.00117848	0.00137557	0.00090753	0	0	0	0	0	0.000197951	0	0	0	0	0	0	0	0
4c9bd3e8ce0a6aa8e4fa9113130a06c6	Bacteria	Firmicutes	Clostridia	Clostridiales	Lachnospiraceae	Unassigned	Unassigned	0.00678243	0.00367336	0.00733773	0.00287026	0.0258146	0	0.00217276	0.000962692	0.00245599	0.000594448	0.0125358	0.000501373	0.00558889	0.000896118	0.000345077	0	0.00482054	0.00101236	0	0.00109846	0.00315522	0.00416629	0	0	0.00115949	0.00111178	0	0	0.00199324	0	0.00283226	0.00335755	0.00382084	0.00207849	0.000759189	0.00511661	0.00100215	0.00321351	0.00637904	0.000243061	0	0
4cb220457b4dd6603ddf4114eeb3a439	Bacteria	Firmicutes	Clostridia	Clostridiales	Lachnospiraceae	Lachnospiraceae NK4A136 group	uncultured bacterium	0.000917922	0.00176321	0.00167438	0.00246843	0	0	0.000807822	0	0	0	0	0	0	0	0	0	0	0	0	0	0	0	0	0	0	0	0	0	0.00099662	0.00146442	0	0	0	0.000544366	0	0	0.000682317	0	0	0	0	0
4cfa049beea7d19afe45885a120ba3bd	Bacteria	Bacteroidetes	Bacteroidia	Bacteroidales	Muribaculaceae	uncultured bacterium	uncultured bacterium	0.000458961	0.00102854	0.00206835	0.000918485	0.00137537	0.000480437	0.000668542	0.000189382	0.000390204	0.000428556	0.00107835	0.000190999	0	0.00038085	0.000377941	0.000387155	0	0	0	0.00053802	0	0.000582385	0.000261157	0.000341089	0.000705097	0	0	0	0.000779964	0.00050271	0	0.000675064	0.002003	0.000965012	0.000168709	0.000237982	0.00151389	0.00152505	0	0	0.000191667	0.0013705
4d4a2fa556075c31bc2af4107cc9d826	Bacteria	Firmicutes	Clostridia	Clostridiales	Lachnospiraceae	Unassigned	Unassigned	0.000535455	0.00110201	0	0.00252583	0	0	0	0	0	0	0	0	0	0	0	0	0	0	0	0	0	0.000761581	0	0	0	0	0	0	0	0	0	0	0	0	0	0	0	0	0	0	0	0
4da14d51b9a1824d4e94b55a05b2898c	Bacteria	Firmicutes	Clostridia	Clostridiales	Lachnospiraceae	Unassigned	Unassigned	0	0	0	0	0	0.000403567	0	0	0.000964032	0	0	0	0	0.000784103	0.000213619	0	0	0	0.000512898	0	0	0	0	0.00199268	0.000454396	0	0	0.000516594	0	0.000961707	0	0	0	0	0	0.000773441	0.00134331	0	0.000339712	0	0.000527085	0.00130081
4eeab9318e15cebd8d8e1d5afa7e7b9f	Bacteria	Firmicutes	Clostridia	Clostridiales	Ruminococcaceae	Ruminiclostridium 6	uncultured bacterium	0	0	0	0	0	0.00597663	0.000947102	0	0.000321344	0.00116125	0	0.00100275	0	0.00159061	0.000345077	0	0.00236895	0.000523633	0	0	0.000696607	0	0	0.00143616	0	0	0.00141603	0.00171733	0	0.00100542	0	0	0	0	0	0	0	0	0	0	0	0
4f22330e32c9c099fba7656a24734720	Bacteria	Firmicutes	Clostridia	Clostridiales	Lachnospiraceae	Lachnospiraceae UCG-006	uncultured bacterium	0	0	0	0	0	0.00265201	0	0	0.00383318	0.00185247	0	0.00780709	0	0.00123216	0.00266202	0	0.00385643	0	0.00275445	0	0.00508113	0	0.000406245	0.00211834	0.00130051	0.000333533	0.00129466	0.00125658	0	0.000458996	0	0.00671511	0.00171685	0.000371159	0.00134967	0.00475964	0.00844368	0.00272331	0.00241573	0.000972242	0.00103021	0.00353078
4f3bca90d2e0dfcafc491ddc5842dece	Bacteria	Firmicutes	Clostridia	Clostridiales	Lachnospiraceae	Lachnospiraceae NK4A136 group	Unassigned	0	0	0.0112282	0	0	0	0	0	0	0	0	0	0	0	0	0	0	0	0	0	0	0	0	0	0	0	0	0	0	0	0	0	0	0	0	0	0	0	0	0	0	0
4f6e6e2a5f10a314c81d6defbdd3d3ae	Bacteria	Firmicutes	Clostridia	Clostridiales	Ruminococcaceae	GCA-900066225	Unassigned	0.000101991	0	0.000443219	0	0.000634786	0.000653394	0	0.000142036	0	0.000276488	0	0	0.000205907	0	9.85934e-05	0	0.000192822	0.000349089	0.000113977	0.000672525	0	0	0.000145087	0.000143616	0.000391721	0.000311298	0.000768702	0	0.000259988	0.00021857	0	0.000195413	0.000168319	0	0	0	0.000106612	0	0	0	0.000263542	0
4faa400ac1f4095ec66c6aaec35a4634	Bacteria	Firmicutes	Clostridia	Clostridiales	Lachnospiraceae	GCA-900066575	uncultured bacterium	0.0011984	0.00117548	0.000738698	0.00114811	0.00111088	0	0	0	0	0	0.000370682	0	0.000705965	0	0	0.00195728	0	0	0	0	0.000245861	0.00129917	0	0	0	0	0	0	0.00134327	0	0	0	0.000437629	0	0	0	0	0	0	0	0	0
511cebfec5ce8b8ba8cb88f0bff5b02f	Bacteria	Firmicutes	Clostridia	Clostridiales	Lachnospiraceae	Unassigned	Unassigned	0.00058645	0.00146935	0	0	0	0	0	0	0	0	0	0	0	0	0	0.00120448	0	0	0	0	0	0	0	0	0	0	0	0	0.00177658	0	0	0	0	0	0	0	0	0	0	0	0	0
51817671d9eef1c2e7434048315260f7	Bacteria	Firmicutes	Clostridia	Clostridiales	Lachnospiraceae	Lachnospiraceae NK4A136 group	Unassigned	0.000229481	0	0.00462917	0	0	0	0	0	0	0	0.00064027	0	0	0	0	0	0	0	0	0	0	0.000582385	0	0	0	0	0	0	0	0	0	0	0	0	0	0	0	0	0.00177405	0	0	0
519f504a7c0ba3c278c1c125128b8fd3	Bacteria	Firmicutes	Clostridia	Clostridiales	Ruminococcaceae	Ruminococcus 1	Unassigned	0	0.000661206	0	0	0	0	0.00125352	0	0	0	0.000438079	0.00312761	0	0	0	0	0	0	0	0	0	0.00497267	0	0	0	0.000222356	0	0	0	0	0.00598514	0.00236272	0.00605948	0.000618598	0.00149729	0.00309376	0.00477622	0.0111656	0.00747367	0.00500705	0.0120032	0.000929152
526719c5c30f97b78a249193851cca9c	Bacteria	Firmicutes	Clostridia	Clostridiales	Clostridiales vadinBB60 group	uncultured bacterium	uncultured bacterium	0	0	0	0	0	0	0.000362127	0	0	0	0	0	0	0	0	0	0	0	0	0	0	0	0	0.000718081	0	0	0	0.00020943	0	0	0.00154972	0.000408591	0	0	0	0.000505712	0.000277191	0	0	0	0	0
52d6974cc720679b64e8e9deefbd17f3	Bacteria	Bacteroidetes	Bacteroidia	Bacteroidales	Muribaculaceae	uncultured bacterium	uncultured bacterium	0.00479359	0.00793447	0.00556486	0.00419059	0.00523699	0.00597663	0.00130923	0.00249353	0.00390204	0.00105065	0.0112216	0.000214874	0.000705965	0.00145619	0	0.00406513	0	0.00198981	0.000227955	0	0.00204884	0.00443509	0.00352562	0.0106276	0.00272638	0.000511418	0.00440992	0.00376974	0.00450646	0.00880836	0	0.00229166	0.0054872	0.0058643	0.000337417	0.000386721	0.00588499	0.00669935	0.0018118	0.000777794	0	0.00550523
52e37d62d0756ef94a8462d9eb1fa26d	Bacteria	Firmicutes	Clostridia	Clostridiales	Ruminococcaceae	Ruminococcaceae UCG-010	uncultured bacterium	0	0	0	0	0.000211595	0	0.000362127	6.31273e-05	0.000183625	0	0	0.000238749	0.000235322	0.000156821	8.21612e-05	0.000215086	0.000220367	0	0.000170966	0	0	0.00040319	0.000188614	0.000359041	9.40129e-05	0	0.000283206	4.1886e-05	0	0.000152999	0.000106878	8.88241e-05	0	0.000148463	0	0.00026773	0.000298514	0.000953159	0.0009059	0.000486121	0.000119792	0.000255517
530fcbad47c9e57688726151772fced9	Bacteria	Firmicutes	Clostridia	Clostridiales	Lachnospiraceae	Lachnospiraceae NK4A136 group	uncultured bacterium	0	0.00319583	0	0	0	0	0	0	0	0	0	0	0	0	0	0	0	0	0	0	0	0	0	0	0	0	0	0	0.00212323	0	0	0	0	0	0	0	0	0	0	0	0	0
53c1e7e0898782c20a8976c912c78b77	Bacteria	Firmicutes	Clostridia	Clostridiales	Ruminococcaceae	Unassigned	Unassigned	0	0	0	0.000459242	0	0.000269045	0.000445695	6.31273e-05	0	0.000179717	0.000438079	0.000286499	0.000205907	0.000156821	0.000164322	0	0.000275459	0.000244362	0.00015197	0.00026901	0.00026635	0.000268793	0	8.97602e-05	0	0	0.000242748	0	0	0.000371568	0.000694704	0.000177648	0.000134655	0.000247439	0	0.000297477	0.000405126	0	0	0	0	0.000209059
5415ed7d529b38cae76698d2b9979ba0	Bacteria	Firmicutes	Clostridia	Clostridiales	Ruminococcaceae	Unassigned	Unassigned	0.00109641	0.00080814	0.000738698	0.00160735	0.000423191	0.000480437	0	0.000142036	0.000596782	0.000110595	0.00168492	0.000214874	0	0	0.000115026	0	0.000771286	0.000698178	0.000113977	0	0.000737584	0	0.000174105	0.00104122	0	0	0.000647328	9.7734e-05	0.000389982	0.000415282	0	0.00055071	0.000572285	0	0	0.00065445	0.00221753	0.00130719	0	0	0.000191667	0.000696864
545b87d5ddebce5f01b67c8fa7b2e9ec	Bacteria	Firmicutes	Clostridia	Clostridiales	Lachnospiraceae	Unassigned	Unassigned	0.00147888	0	0.00142815	0.000918485	0.000687685	0	0	0	0	0	0.00269587	0	0	0	0	0	0	0	0	0	0	0	0	0	0	0	0	0	0	0	0	0	0	0	0	0	0	0	0	0	0	0
54e7b0a782f29664db0e13059c7307b4	Bacteria	Firmicutes	Clostridia	Clostridiales	Lachnospiraceae	Lachnospiraceae UCG-001	uncultured bacterium	0.00035697	0.000367336	0	0	0	0.00176801	0	0	0	0	0.00101095	0	0	0	0	0	0	0	0	0	0.00127028	0.000492787	0	0.00238762	0.000908792	0.000289062	0	0.000125658	0	0.00229498	0	0.00122577	0.000370302	0	0	0	0.00157786	0.00223312	0.000868154	0	0	0.00139373
54ea0f7da0d24987049ff0846158395e	Bacteria	Firmicutes	Clostridia	Clostridiales	Lachnospiraceae	Lachnospiraceae NK4A136 group	uncultured bacterium	0	0.00146935	0	0	0.00354422	0	0	0	0.000390204	0	0	0	0	0	0	0	0	0	0	0	0	0.00103037	0	0	0	0	0	0	0.00116995	0	0	0	0.000841595	0	0	0	0.00117273	0.00302288	0.000415204	0	0	0
55c861162574813d0fa89b96ff00139f	Bacteria	Firmicutes	Clostridia	Clostridiales	Lachnospiraceae	Unassigned	Unassigned	0	0	0	0	0	0	0	0	0	0	0	0	0	0	0	0.00129052	0	0	0	0	0	0	0	0	0	0	0	0	0	0	0	0	0	0	0	0	0	0	0	0	0	0
5626a3f0efe13570a2f8dda3a1782bd3	Bacteria	Firmicutes	Clostridia	Clostridiales	Lachnospiraceae	Unassigned	Unassigned	0.000484459	0	0	0	0	0.000345914	0	0.000631273	0.00128538	0.00022119	0	0.000501373	0.000558889	0.000896118	0.000115026	0.000107543	0.000606011	0	0	0	0	0	0	0	0	0	0	0	0	0	0	0.0012613	0.00122873	0.00220221	0	0	0.000319836	0.000735294	0.00045295	0.000364591	0.000359376	0.000209059
5628400f89a2c840a0f6759eca3cfc8a	Bacteria	Firmicutes	Clostridia	Clostridiales	Ruminococcaceae	Ruminococcaceae UCG-014	Unassigned	0	0	0	0	0	0.000211392	0	0	0.000252485	0	0.000909857	0	0	0.000268835	0	0.000666767	0	0	0	0	0	0	0	0.000323137	0	0	0	0.00034905	0.000736632	0	0.000694704	0.000248708	0	0.000272183	0	0	0.000959509	0.00106209	0.000717171	0.000510427	0.000311459	0
56319eb0571fca87b14d7811407144d5	Bacteria	Firmicutes	Clostridia	Clostridiales	Ruminococcaceae	Intestinimonas	Unassigned	0	0	0	0	0	0	0	0	0	0	0	0	0	0.000156821	0	0	0	0.000488724	0	0	0	0	0	0.000161568	0	0	0	0	0	0	0.000801582	0.000159883	0.000336638	0	0	0.000981675	0.000298514	0	0	0	0.000335418	0
5683b5808fb2fcfe0da45f74e5309129	Bacteria	Bacteroidetes	Bacteroidia	Bacteroidales	Muribaculaceae	uncultured bacterium	uncultured bacterium	0	0	0	0	0	0	0.00183849	0.0119311	0	0.00739604	0.000505476	0.00298436	0.00694199	0.00147859	0.00833114	0.00157013	0	0.00101236	0	0	0	0.00107517	0.000856015	0	0	0.00193449	0	0.0006981	0.00099662	0	0	0	0	0	0.00156056	0	0	0	0	0.00123961	0	0
56da9226a89295689d775ae85fc72750	Bacteria	Bacteroidetes	Bacteroidia	Bacteroidales	Rikenellaceae	Alistipes	uncultured bacterium	0.00132589	0.000146935	0.000393972	0.0010333	0.00121667	0.00520793	0.00431767	0.00342466	0.00208874	0.00460352	0.00286436	0.000811746	0.00429462	0.000627282	0.0024977	0.000408664	0.000192822	0	0.00015197	0	0.000409769	0	0.00034821	0.00990952	0.00310243	0	0.00173969	0.00125658	0	0.0145786	0	0	0.00119506	9.89756e-05	0	0	0.00240943	0.0112473	0.00524667	0.0008021	0	0.000789779
572d49fd5701453dd01d74489679deaa	Bacteria	Firmicutes	Clostridia	Clostridiales	Ruminococcaceae	Oscillibacter	Unassigned	0.0011474	0	0	0	0	0	0	0	0	0	0	0	0	0	0	0	0	0	0	0	0	0.00134397	0	0	0	0	0	0	0	0	0	0.00120801	0.00222181	0	0	0	0	0	0	0	0	0
575ca40d8686ba3b833ea4883a209ee8	Bacteria	Firmicutes	Clostridia	Clostridiales	Ruminococcaceae	Unassigned	Unassigned	0	0	0	0	0	0	0	0	0.000986986	0	0	0.000286499	0	0.000582476	0	0	0.000633556	0.000663269	0.00167167	0	0.00155712	0	0.000275666	0.00305185	0.000297708	0	0.000890076	0.00106111	0	0.000611995	0.000961898	0.000604004	0.00212082	0.000989756	0	0.00246906	0.000490416	0.00108932	0.00045295	0	0.000814586	0.000673635
576b26476e837e1045efd3f23456852a	Bacteria	Firmicutes	Clostridia	Clostridiales	Clostridiales vadinBB60 group	uncultured bacterium	uncultured bacterium	0	0	0	0.000861079	0	0	0	0.000725964	0	0	0.00104465	0.000214874	0.00102953	0	0	0	0.000523373	0.000558542	0	0	0	0	0	0	0	0	0	0	0.00034665	0	0.000801582	0	0	0.000470134	0	0.000594955	0.000298514	0.000462963	0.000603933	0.00092363	0.000862503	0
57fe2c981f8b4b50861993b1281e1e29	Bacteria	Firmicutes	Clostridia	Clostridiales	Ruminococcaceae	Unassigned	Unassigned	0	0	0	0	0	0.000326697	0	0	0	0	0	0	0	0	0	0	0	0	0.000892823	0	0	0	0	0.000448801	0	0	0	0	0	0	0	0	0	0	0	0	0	0	0	0	0	0.000859466
58a0236de79e3bc1e17544c8b38b1c87	Bacteria	Firmicutes	Clostridia	Clostridiales	Lachnospiraceae	Lachnospiraceae NK4A136 group	Unassigned	0	0	0	0	0	0	0	0	0	0	0	0	0	0	0	0	0	0	0	0	0	0	0	0	0	0	0	0	0	0	0	0	0	0	0	0	0	0	0	0	0	0
5905d7c7b8da470b88c92388ff4b0c10	Bacteria	Firmicutes	Clostridia	Clostridiales	Ruminococcaceae	Anaerotruncus	uncultured bacterium	0.000815931	0.00110201	0.000492465	0.00097589	0.00116377	0.000480437	0	0	0	0	0.000775063	0	0	6.72088e-05	8.21612e-05	0.000344138	0	0	0	0	0.000962957	0.000582385	0.00023214	0.000430849	0.000219364	0.000266827	0.000323664	0	0.000736632	0.000262284	0	0	0.000370302	0	0	0	0.000383803	0.000272331	0	0	0	0.000209059
5989605ba7c21449f8aad562869c0811	Bacteria	Firmicutes	Clostridia	Clostridiales	Lachnospiraceae	Unassigned	Unassigned	0.00147888	0.00168975	0.00132966	0.00160735	0.00121667	0	0	0	0	0.000262663	0.00161752	0.000143249	0.000176491	0	0.000131458	0.000430172	0	0.000279271	0	0.000201758	0	0.00107517	0	0	0.000752104	0	0	0	0	0.000327855	0	0.000390826	0.000437629	0.000519622	0.000126532	0	0	0	0	0	0	0.000278746
59c373191eec0cd46fb00d269e91ebd0	Bacteria	Firmicutes	Clostridia	Clostridiales	Ruminococcaceae	Ruminiclostridium 5	Unassigned	0.000968918	0.000734673	0.00103418	0	0.00190436	0	0	0	0	0.000317961	0.000876158	0	0	0	0	0.000688276	0	0	0	0	0	0	0	0.000197472	0.000219364	0	0	0	0.00103995	0.000327855	0.00101534	0.000675064	0	0.000296927	0	0	0	0	0	0	0	0
59d87a9a4bf7bba30ee9633a526f02fd	Bacteria	Firmicutes	Clostridia	Clostridiales	Lachnospiraceae	Lachnospiraceae NK4A136 group	Unassigned	0.000611948	0.000697939	0.000492465	0	0.00126957	0	0	0	0	0	0.000943555	0	0	0	0	0.000236595	0	0	0	0	0	0	0	0	0	0	0	0	0	0	0	0	0	0	0	0	0	0	0	0	0	0
5cce4c8e6e47efd1e090bbbaeb2c499b	Bacteria	Bacteroidetes	Bacteroidia	Bacteroidales	Muribaculaceae	uncultured bacterium	uncultured bacterium	0.000407966	0.000881607	0.000344726	0.000688863	0.000634786	0.000634176	0.00155993	0.00183069	0.000321344	0.00205983	0.000673968	0.00217262	0.00226497	0.000582476	0.00276062	0.00109694	0.000303005	0.000279271	0.000835835	0.00035868	0.000573676	0.00174716	0.000464279	0.000376993	0.000767772	0.00124519	0.00129466	0.00041886	0.000779964	0.000743137	0	0.000746123	0.000471293	0.000346415	0.00196124	0.000862684	0.00140728	0.000844227	0.000981391	0.000753488	0.000670835	0.00118467
5d642306944a7525cb784cf9519b8e3d	Bacteria	Bacteroidetes	Bacteroidia	Bacteroidales	Muribaculaceae	uncultured bacterium	uncultured bacterium	0	0	0.00182212	0	0.00216885	0	0	0	0.000390204	0	0.000977254	0	0	0	0	0	0	0	0	0	0	0	0	0	0	0	0	0.00048867	0.00099662	0	0	0	0	0	0	0	0	0	0	0	0	0
5db654ff7f8d551cd40f2e2e2586d2d4	Bacteria	Firmicutes	Clostridia	Clostridiales	Lachnospiraceae	Unassigned	Unassigned	0.00211632	0.00165301	0.00123116	0	0.00290944	0	0	0	0	0	0.0042123	0	0	0	0	0.00111845	0	0	0	0	0	0	0	0	0	0	0	0	0	0	0	0	0	0	0	0	0	0	0	0	0	0
5dff55c15bdb97d55133104f94bcdb74	Bacteria	Firmicutes	Clostridia	Clostridiales	Ruminococcaceae	Ruminiclostridium 5	uncultured bacterium	0	0	0	0	0	0.000730264	0	0	0	0.000787989	0.00117944	0	0	0	0.000772315	0	0	0	0	0	0	0	0	0	0	0	0	0	0	0.000568281	0	0	0.000504957	0.00044539	0	0	0	0	0	0	0	0
5e0035141dcb094bd47f50d2e0dba4ee	Bacteria	Firmicutes	Clostridia	Clostridiales	Lachnospiraceae	Lachnospiraceae NK4A136 group	Unassigned	0.00178485	0	0.000689451	0	0.000528989	0	0	0	0	0	0	0	0	0	0	0	0	0	0	0	0	0	0	0.00109507	0	0	0	0	0.00181992	0.000983564	0	0.00129683	0.00163269	0.00190528	0	0	0	0	0	0	0	0
5e44699b55a32a9f019437511cc893b5	Bacteria	Firmicutes	Clostridia	Clostridiales	Lachnospiraceae	GCA-900066575	uncultured bacterium	0	0	0	0	0	0	0	0	0	0.000635921	0	0	0	0	0.000279348	0	0.000716194	0	0.000930816	0	0	0	0	0	0	0	0	0	0	0	0.00293913	0.000710593	0.000387134	0.00044539	0.00044286	0.000416468	0.000597028	0.000626362	0	0	0.000934378	0
5e8446c3bb86f7d415a869bfda245ff3	Bacteria	Firmicutes	Clostridia	Clostridiales	Ruminococcaceae	Ruminococcaceae UCG-014	Unassigned	0	0	0	0	0	0.000461219	0.000947102	0	0.00123947	0.00176952	0	0.000405873	0	0.000828909	0.00134744	0.00107543	0	0	0.00119676	0	0.00118833	0.000627184	0	0.00100531	0	0	0.00137557	0	0	0	0.00235131	0.000302002	0.000589116	0.000841293	0.00162382	0	0.00061835	0.00209695	0.0018118	0.000875018	0.000239584	0
5f07f149a600f0eae755f9b9146e9c2b	Bacteria	Firmicutes	Clostridia	Clostridiales	Lachnospiraceae	Unassigned	Unassigned	0	0.0033795	0.00177288	0	0	0	0	0	0	0	0.000505476	0	0	0	0	0.000301121	0	0	0	0	0	0	0	0	0	0	0	0	0	0	0	0	0	0	0	0	0	0	0	0	0	0
5f1b044d6ab55aa7311a251bc741b14a	Bacteria	Firmicutes	Clostridia	Clostridiales	Ruminococcaceae	Ruminococcaceae UCG-004	uncultured bacterium	0	0	0	0	0.000740584	0	0.000445695	0.000615491	0	0	0	0	0	0	0.000328645	0	0.000606011	0.000558542	0	0.000493185	0	0	0	0	0	0	0	0.000474708	0	0	0	0	0	0	0	0	0	0	0	0	0	0
5f2004b97a8bc45a33ed3fe0c499156b	Bacteria	Actinobacteria	Coriobacteriia	Coriobacteriales	Eggerthellaceae	Gordonibacter	uncultured bacterium	0	0	0	0	0	0	0	0	0	0.000276488	0	0	0	0	0.000213619	0	0	0.000104727	0	0	0	0	0.000130579	0.000197472	0.000250701	0	0	0.00013962	0.000303319	8.74279e-05	0	0.000159883	0	0	0	0	0	0	0	0	0	0
5f81bd0694bf0bed339bd7da202d2230	Bacteria	Firmicutes	Clostridia	Clostridiales	Ruminococcaceae	Ruminiclostridium 5	uncultured bacterium	0	0	0	0	0	0	0.00089139	0	0.00080336	0	0	0.000525248	0	0.000492865	0	0	0.0016803	0	0	0	0	0	0	0.000359041	0.000235032	0	0	0	0	0.000546424	0	0.000639534	0.00134655	0.00113822	0.00101225	0.00190386	0.000767607	0.00226035	0.00200053	0.000631958	0.000766669	0
600dd33e9a33c284b413a33bc7adf552	Bacteria	Firmicutes	Clostridia	Clostridiales	Lachnospiraceae	Unassigned	Unassigned	0	0	0	0	0	0	0	0	0.000229532	0	0	0.000620747	0	0	0	0	0	0	0	0	0.00973201	0	0	0	0	0	0	0.000293202	0	0	0	0	0	0	0	0	0	0	0	0	0	0
600fb80e078bf49eee2e45a9918dc05a	Bacteria	Firmicutes	Clostridia	Clostridiales	Lachnospiraceae	Unassigned	Unassigned	0.0023713	0.00407743	0.00581109	0.00970149	0.00428481	0	0	0	0	0	0.0042123	0	0	0	0	0.00369948	0	0	0	0	0	0.00416629	0	0	0	0	0	0	0.00294653	0	0	0	0	0	0	0	0	0	0	0	0	0
6089189b58d9a46f6a518930ed9659ad	Bacteria	Firmicutes	Clostridia	Clostridiales	Ruminococcaceae	Ruminococcaceae UCG-014	Unassigned	0	0	0	0	0	0.000192175	0	0.0001736	0	0	0	0	0.000264737	0	0	0	0	0	0	0	0.000553188	0	0	0	0	0.000155649	0.000566412	0.000307164	0	0	0	0	0	0	0	0	0.000255869	0.000462963	0	0.000170142	0.000215626	0
6091ecaba47fdd3c34c63cd9fc5ed293	Bacteria	Firmicutes	Clostridia	Clostridiales	Lachnospiraceae	Lachnospiraceae NK4A136 group	Unassigned	0	0	0	0	0	0	0.00649043	0	0.00231827	0	0	0.0103378	0.00138252	0.000313641	0	0	0.00360852	0	0.00245051	0.00520086	0	0	0	0.00017952	0.00148854	0	0	0	0	0.000611995	0	0	0.000454461	0	0	0.000743693	0	0.000354031	0.00207602	0.00374313	0.000646877	0
60a634bbe66b4532b37062e6d9589205	Bacteria	Tenericutes	Mollicutes	Anaeroplasmatales	Anaeroplasmataceae	Anaeroplasma	uncultured bacterium	0	0	0	0	0	0	0.00217276	0	0	0	0	0.000668497	0	0	0	0	0.00526127	0	0	0	0.00395427	0	0	0.00231581	4.70065e-05	0.00671514	0	0.000181506	0	0.00469925	0	0.000763888	0.000151487	0	0.00430207	0.000505712	0.0056078	0.00607298	0.00415204	0.00109377	0.0029948	0.00329849
60d5855905e55b5f35e56f5cb95de3d7	Bacteria	Bacteroidetes	Bacteroidia	Bacteroidales	Muribaculaceae	uncultured bacterium	uncultured bacterium	0	0	0	0	0	0	0	0	0	0	0	0	0	0	0	0	0	0	0.000113977	0	0	0	0	0	0	0	0	0.00106111	0	0	0	0	0	0	0	0	0	0	0	0	0	0
60feac52f7619ec9aaeeb7bbc058019d	Bacteria	Firmicutes	Clostridia	Clostridiales	Clostridiaceae 1	Clostridium sensu stricto 1	Unassigned	0	0	0	0	0	0	0	0.00132567	0.00231827	0.00211513	0	0	0.00323567	0.00360687	0.00264559	0	0.00212104	0.00370034	0.00267847	0.00360922	0	0	0.0021618	0.00192087	0	0	0.00408626	0.00247127	0	0	0	0	0.00270994	0.00677983	0.00360615	0.00428367	0.0026653	0	0	0.00213893	0.00412085	0
61adad71cd250e0849a9ac11be9e63de	Bacteria	Firmicutes	Clostridia	Clostridiales	Ruminococcaceae	Ruminococcaceae UCG-014	Unassigned	0	0	0	0	0	0	0	0.0001736	0	0.000193541	0	0	0	0	0.000213619	0	0	0	0	0	0.000204884	0	0	0	0	0	0	0.000125658	0	0.000677566	0	0.000230943	0.000235647	0	0	0.000356973	0.000362481	0.000490196	0.000377458	0	0.000263542	0
61c444105fe3afebcbe6ea6dff31ff6a	Bacteria	Bacteroidetes	Bacteroidia	Bacteroidales	Dysgonomonadaceae	Proteiniphilum	anaerobic digester metagenome	0	0	0	0	0	0.000326697	0	0	0	0.000138244	0	0	0.000470644	0	0	0	0.00154257	0	0.00131074	0.000582855	0.00151614	0	0.00132029	0.00120279	0.000548409	0.0026238	0.00234656	0.00202449	0	0.000830565	0	0	0	0	0	0	0	0	0	0	7.18752e-05	0
61d27906822affd1947bb8d5ec454216	Bacteria	Bacteroidetes	Bacteroidia	Bacteroidales	Muribaculaceae	Unassigned	Unassigned	0.00397766	0.00477537	0.00980006	0.0032147	0.00692975	0.00244062	0.0125073	0.0271132	0.021048	0.0228379	0.00333614	0.0377223	0.0591246	0.0296391	0.0466018	0.0226486	0.00440735	0.00178035	0.0211618	0.000493185	0.00739633	0.00864618	0.0108235	0.00664225	0.000517071	0.0134748	0.0241939	0.00999679	0.00992287	0.000196713	0.00133597	0.00298449	0.000791099	0.00148463	0.108206	0.00627677	0.00426448	0.00179739	0.0167214	0.0610568	0.00704377	0.00506388
62027f2c714eb3c67017d4b0b62f0fad	Bacteria	Firmicutes	Clostridia	Clostridiales	Lachnospiraceae	Marvinbryantia	uncultured bacterium	0.00193784	0.00128568	0.00379198	0	0.00259204	0	0	0	0	0	0.00370682	0	0	0	0	0.0015056	0	0	0	0	0.000471234	0.00340471	0.0010011	0.000682177	0.000893123	0	0	0	0.00181992	0.00207641	0	0	0.000471293	0	0	0	0.00117273	0.000245098	0	0	0	0.000952381
625df77ffad08b29e3070a0d20761144	Bacteria	Firmicutes	Clostridia	Clostridiales	Ruminococcaceae	Ruminococcaceae UCG-014	Unassigned	0	0	0	0	0	0	0	0	0.000252485	0.000995355	0	0.000477498	0.000205907	0	0.000525831	0	0	0	0.000398921	0.000493185	0.000553188	0.000582385	0	0	0	0	0	0	0	0.00122399	0.000801582	0.000302002	0	0.000321671	0.000168709	0	0	0	0.000528441	0	0	0
62bbef52f0b1625772f73db0df274e22	Bacteria	Firmicutes	Clostridia	Clostridiales	Lachnospiraceae	Unassigned	Unassigned	0.000382468	0.000918341	0	0.0010907	0	9.60873e-05	0	0	0	0	0.000909857	0	0	0	0	0	0	0	0	0	0	0	0	0	0	0	0	0	0	0	0	0	0.000151487	0	0	0	0	0	0	0	0	0
636b0066005c3a2efbcb117ab86f2f2e	Bacteria	Firmicutes	Clostridia	Clostridiales	Clostridiales vadinBB60 group	uncultured bacterium	uncultured bacterium	0	0	0	0	0	0	0	0.0001736	0.000114766	0.000165893	0	0.000143249	0.000323567	0	0.000115026	0	0.000247913	0	0.000208959	0	0	0	0	0.00026928	0	0	0	0	0	6.55709e-05	0	0.000266472	8.41595e-05	0.000222695	0	0	0	0.000190632	0	0.00102085	0.000167709	0.000116144
64067bb094cebb1c283a7a502f6ae86e	Bacteria	Firmicutes	Clostridia	Clostridiales	Lachnospiraceae	Unassigned	Unassigned	0.000484459	0.000551005	0	0	0	0.00015374	0	0	0	0	0.000673968	0	0	0	0	0.000193578	0	0	0	0	0	0	0	0	0	0	0	0	0	0	0	0.000177648	0.000218815	0	0	0.000386721	0	0	0	0	0	0.000255517
6409c637371c3c049ed5308d71bcd2ca	Bacteria	Firmicutes	Clostridia	Clostridiales	Lachnospiraceae	Unassigned	Unassigned	0.000178485	0.000551005	0	0	0	0	0	0	0	0	0.00138163	0	0	0	0	0	0	0	0	0	0	0.000492787	0	0	0	0	0	0	0	0	0.000267194	0	0	0	0	0	0	0	0	0	0	0
646bff9c8c653ed92b7487a746b98395	Bacteria	Firmicutes	Clostridia	Clostridiales	Lachnospiraceae	Lachnospiraceae NK4A136 group	Unassigned	0	0	0.00428445	0	0.00359712	0	0	0	0	0	0	0	0	0	0	0	0	0	0	0	0	0	0	0	0	0	0	0	0	0	0	0	0	0	0	0	0	0	0	0	0	0
65493535ecf2ee0d525cdd27f4c50728	Bacteria	Firmicutes	Clostridia	Clostridiales	Lachnospiraceae	A2	uncultured bacterium	0.00147888	0.00231422	0.000984931	0.000287026	0.00153407	0	0	0	0	0	0.00131424	0	0	0	0	0.00062375	0	0	0	0	0	0	0	0	0	0	0	0	0.000909958	0	0	0.000195413	0	0	0	0	0.000149257	0	0	0	0	0
6568ef5d79b729c331aa13fda44c6ba2	Bacteria	Firmicutes	Clostridia	Clostridiales	Ruminococcaceae	Ruminococcaceae UCG-014	Unassigned	0	0	0	0	0	0.000403567	0	0.00137302	0.00252485	0.00131332	0	0	0.000911872	0.0084011	0.00616209	0	0	0	0	0.00062769	0	0.000671983	0.000522314	0	0	0	0.00299389	0.001103	0	0	0	0	0	0	0.0101647	0.00166587	0.000554383	0.0108932	0.00260446	0.00595499	0	0.000371661
6592d2c352986e5ad3b871d045140e5d	Bacteria	Firmicutes	Clostridia	Clostridiales	Lachnospiraceae	uncultured	Clostridium sp. Culture-54	0.00244779	0	0	0	0	0.000422784	0	0.000441891	0.000780407	0.00105065	0	0.000501373	0.00105895	0.000896118	0.00113382	0.000451681	0.00107429	0.00303707	0	0	0.000819538	0	0.000841507	0.000394945	0.00108115	0	0.000566412	0	0	0.0015737	0	0.000675064	0.00146438	0.00128668	0.000463949	0	0.000660995	0.000462963	0	0.000243061	0.00059896	0.000301974
65b0422c1b8a0fb4378e0e8b8419593c	Bacteria	Firmicutes	Clostridia	Clostridiales	Ruminococcaceae	[Eubacterium] coprostanoligenes group	gut metagenome	0.00209082	0.00312236	0.00216685	0.0010333	0.00121667	0	0.00144851	0.000457673	0	0.000400907	0	0.000692372	0.000382398	0	0	0.00206483	0.000688648	0.000209453	0	0	0.000594165	0.00327032	0.000377227	0.00149002	0.000893123	0	0.000890076	0	0.00381316	0.000917993	0.000320633	0.000959301	0.00302974	0.0038353	0.000527215	0.000624703	0.00144992	0.00577342	0.00105688	0.000340285	0.000215626	0
65fed7a92b73d955c3408c68a37355d7	Bacteria	Firmicutes	Clostridia	Clostridiales	Ruminococcaceae	Ruminococcaceae UCG-014	unidentified	0	0.00168975	0.00152664	0.00223881	0	0	0.0072704	0.0106212	0.00541694	0.00141009	0	0.0148263	0.00691258	0.00232991	0.0108617	0	0.00143239	0.00520142	0.00471107	0	0.00452795	0.0103485	0.00130579	0.00335703	0	0.00720432	0.00372213	0.00746967	0.00285987	0	0.0151766	0.0016166	0.00240696	0.00903152	0.0251165	0.00353998	0.00157786	0	0	0.0184483	0.0210355	0.00954704
662f3a3793f4bb9c7aa4f2200c4a75b0	Bacteria	Firmicutes	Clostridia	Clostridiales	Lachnospiraceae	Blautia	Lachnospiraceae bacterium DW59	0	0	0	0.00287026	0.00148117	0	0	0	0	0	0	0	0	0	0	0	0	0	0	0	0	0	0	0	0.000282039	0	0	0	0	0	0	0	0	0	0	0	0	0	0	0	0	0
677b67e0449d6b78d83e25e647f978e3	Bacteria	Firmicutes	Clostridia	Clostridiales	Ruminococcaceae	Ruminococcaceae UCG-013	Unassigned	0.000305974	0.000367336	0	0	0.000317393	0.00138366	0	0	0	0	0	0	0	0	0	6.45258e-05	0	0	0	0	0	0.000268793	0	0.000825793	0	0.00020012	0	0.000572442	0.000433313	0	0	0	5.04957e-05	0	0	0	0	0	0	0	0	0.000487805
687c95b53c7a245ab56fa9cb318542a0	Bacteria	Firmicutes	Clostridia	Clostridiales	Ruminococcaceae	Ruminococcaceae UCG-014	Unassigned	0	0	0	0	0	0	0	0.000331418	0	0	0	0	0.00100012	0	0	0	0.000247913	0.000977449	0	0	0	0	0	0	0	0	0	0	0	0	0	0	0	0	0.00029524	0	0	0	0.000981391	0.00155559	0	0
6921353e9049c81fb6c0ee1420b708a6	Bacteria	Firmicutes	Clostridia	Clostridiales	Ruminococcaceae	Ruminococcaceae UCG-014	Unassigned	0.000509957	0	0.000689451	0.00269805	0	0	0.000863534	0.000741746	0.00105585	0.000179717	0.000505476	0.000262624	0.00147076	0.000649685	0	0	0	0	0.00148171	0	0.000307327	0	0.000812489	0.00123869	0	0.000311298	0.00178015	0.000614328	0.00064997	0.000327855	0	0.000852712	0.000420797	0	0.000970075	0	0	0.00122549	0.000415204	0	0	0
69426443f7c5476ab21c583901bea3ce	Bacteria	Firmicutes	Clostridia	Clostridiales	Lachnospiraceae	ASF356	Unassigned	0.00186134	0	0	0	0	0	0	0	0	0	0.00336984	0	0	0	0	0	0	0	0	0	0	0	0	0	0	0	0	0	0	0	0	0	0	0	0	0	0	0	0	0	0	0
6945876ca16ebb096ee626e052525541	Bacteria	Firmicutes	Clostridia	Clostridiales	Ruminococcaceae	Unassigned	Unassigned	0.000866927	0.000293869	0.000689451	0	0	0.00720655	0.00401125	0.00127833	0.00286914	0.000124419	0.000370682	0.00152799	0.000941287	0.00179224	0.000607993	0.0022584	0.00228631	0.00122181	0.0030204	0.000291428	0.00295034	0.000895977	0.000507806	0.00184906	0.000219364	0.000466947	0.00178015	0.00170336	0.000779964	0.00113656	0	0.000692828	0.00257528	0.000965012	0.000210886	0.00148739	0.00245208	0.00413943	0.00207602	0.00175004	0.00563023	0.00262485
6a2f9cb0f7c4b5e48a499da67b08fe3b	Bacteria	Firmicutes	Clostridia	Clostridiales	Lachnospiraceae	GCA-900066575	uncultured bacterium	0.000203983	0.000991808	0	0	0	0.000730264	0.00075211	0.000378764	0.00121652	0.00127184	0.000303286	0	0.00061772	0.000940923	0.000558696	8.60345e-05	0.000550919	0.00115199	0.000683865	0.00130022	0	0	0	0.000736033	0.000720766	0.00020012	0	0.000223392	0.000259988	0.000611995	0	0.000248708	0.0012119	0.000915524	0.000358506	0.000624703	0.000575705	0.00157952	0.00109463	0.000437509	0.000575002	0.000905923
6a3d6a4102fceeba372731d83bd22e4d	Bacteria	Firmicutes	Clostridia	Clostridiales	Lachnospiraceae	Acetatifactor	uncultured bacterium	0.000790433	0	0	0	0.00163986	0.000384349	0.000473551	0	0.00119356	0.000207366	0	0.000549123	0.000323567	0.00100813	0.000542264	0.000709784	0.000909016	0.000837813	0.000284944	0.000201758	0	0	0	0.000825793	0.000282039	0	0	0.000307164	0	0	0.00197724	0.000532945	0.00196933	0.00210323	0.000653746	0.00107092	0.00174844	0.000599129	0	0.000315979	0.000527085	0.00148664
6ab051f2efaee561034a09706f013ad9	Bacteria	Bacteroidetes	Bacteroidia	Bacteroidales	Muribaculaceae	uncultured Bacteroidales bacterium	uncultured Bacteroidales bacterium	0.0253194	0.0560923	0.0314193	0.0465557	0.0343843	0.00985856	0.00495836	0.00763841	0.00883696	0.00848817	0.0415164	0.00190999	0.0079127	0.00300199	0.00718089	0.0145183	0.00782304	0.00254835	0.00811139	0.0115898	0.00172103	0.00416629	0.0044832	0.00353655	0.00606383	0.000667067	0.0035603	0.00579423	0.00714967	0.00616366	0.00507668	0.0114938	0.0217636	0.0171475	0.00752863	0.0227868	0.0128787	0.00705338	0.00554864	0.00092363	0.00265938	0.0236702
6ab42ca3f67d5faa37b6418d7066b61b	Bacteria	Firmicutes	Clostridia	Clostridiales	Ruminococcaceae	Unassigned	Unassigned	0.000790433	0.000918341	0.000393972	0	0.000581887	0.000365132	0	0	0	0	0	0	0	0	0	0	0	0	0	0	0	0	0	0	0.000188026	0	0	0	0	0	0	0	0.000319806	0	0	0	0	0.000462963	0	0	0	0.000371661
6ac02dac2e83078c99a3b49b7c39a4e0	Bacteria	Firmicutes	Clostridia	Clostridiales	Ruminococcaceae	Ruminococcaceae UCG-014	Unassigned	0	0	0	0	0	0	0	0	0	0	0	0	0.000705965	0	0	0	0	0.00136145	0	0	0	0	0	0	0	0	0	0	0	0	0	0	0	0	0	0	0	0.00160675	0	0	0	0
6b27d3eab85855b2eafb8dea671e9d23	Bacteria	Firmicutes	Clostridia	Clostridiales	Lachnospiraceae	Unassigned	Unassigned	0	0	0	0	0	0	0	0	0	0	0	0	0	0	0	0	0.00088147	0	0	0.00053802	0.000573676	0	0	0	0.000172357	0	0	0	0	0	0	0	0.000302974	0	0	0.000594955	0	0	0	0	0	0
6b3d1ba46cac2f8b18a8994950709ec4	Bacteria	Bacteroidetes	Bacteroidia	Bacteroidales	Muribaculaceae	uncultured bacterium	uncultured bacterium	0.000254978	0.00117548	0.00177288	0.00097589	0.000952179	0	0	0	0	0	0.00114575	0	0	0	0	0	0	0	0	0	0	0	0	0	0	0	0	0	0	0	0	0	0.000117823	0.000346415	0	0	0	0	0	0	0	0
6b5ef5232e87ea4e8d1b9f41de86d887	Bacteria	Firmicutes	Clostridia	Clostridiales	Lachnospiraceae	Unassigned	Unassigned	0.000280476	0	0	0	0	0	0	0	0	0	0	0	0	0	0	0	0	0	0	0	0	0	0	0	0	0	0	0	0	0	0	0	0	0	0	0	0	0	0	0	0	0
6c3958943f1f3aff0f9aaa9154c263e6	Bacteria	Bacteroidetes	Bacteroidia	Bacteroidales	Muribaculaceae	uncultured bacterium	uncultured bacterium	0.0011474	0.00209382	0.000738698	0.000688863	0.00132247	0.000691829	0.00364913	0.00355091	0.0011247	0.0021566	0.00117944	0.00553898	0.00526533	0.00120976	0.00274418	0.00221539	0.000330551	0.000488724	0.00241252	0	0.0021308	0.00340471	0.000435262	0.000987362	0.000830448	0.00349098	0.00157786	0.00104715	0.00238322	0.000393425	0.000801582	0.00236272	0.00181785	0.00116296	0.00362724	0.00223108	0.00426448	0.00234205	0.00377458	0.00243061	0.0012698	0.00341463
6c39c04200539a3b9dcf10bd8740b9ae	Bacteria	Firmicutes	Clostridia	Clostridiales	Ruminococcaceae	Unassigned	Unassigned	0	0	0	0	0	0	0	0	0	0	0	0	0	0	0	0	0	0	0	0	0	0	0	0	0	0	0	0	0	0	0	0	0	0	0	0	0	0	0	0	0	0
6c56cd9b885a25cea011b7c28e5cd6d3	Bacteria	Firmicutes	Clostridia	Clostridiales	Lachnospiraceae	Unassigned	Unassigned	0.00186134	0	0	0.00195178	0	0	0	0	0	0	0	0	0	0	0	0	0	0	0	0	0	0.000627184	0	0	0	0	0	0	0.00251322	0	0	0	0	0	0	0	0.000191902	0.00177015	0	0	0	0
6c7c9347ef4a0f18c61f5132483cdd63	Bacteria	Bacteroidetes	Bacteroidia	Bacteroidales	Bacteroidaceae	Bacteroides	Unassigned	0.000484459	0.000734673	0.000984931	0	0	0.0308056	0.00799465	0.0125939	0.0193495	0.00463117	0.00064027	0.00346186	0.00635369	0.0132401	0.00517615	0.000602241	0.0119274	0.0161977	0.00664868	0.0243006	0.0225578	0.00206075	0.00558586	0.00692948	0.0203538	0.00424699	0.0281992	0.00632478	0.0013866	0.0207423	0.0168867	0.0077277	0.00462877	0.00121245	0.0012864	0.00449191	0.00462696	0.00580065	0.00671876	0.00262505	0.0109969	0.00283391
6d130ff3d0bb3aee0b0a11a7711dafcb	Bacteria	Firmicutes	Clostridia	Clostridiales	Ruminococcaceae	Ruminococcaceae UCG-014	Unassigned	0.000254978	0.000367336	0	0.00143513	0.00105798	0.00115305	0.00150422	0	0	0	0.00310025	0.00214874	0	0	0.000115026	0	0	0.00254835	0.00845333	0.000246593	0.000204884	0.000716782	0	0	0.000156688	0.000867187	0	0	0.000953289	0.000808708	0.00368728	0.000657299	0.00070694	0.00225169	0.00103334	0.00202285	0	0.00149782	0.000490696	0.000340285	0.000551043	0
6d6671ca866197645317129ad09fbf62	Bacteria	Firmicutes	Clostridia	Clostridiales	Lachnospiraceae	Unassigned	Unassigned	0	0	0	0	0	0	0	0	0	0	0.00441449	0	0	0	0	0.00718388	0	0	0	0	0	0	0	0	0.00208395	0	0	0	0	0	0	0	0	0	0	0	0	0	0	0	0	0
6d70427148621a6f230264c8f2dc22e3	Bacteria	Firmicutes	Clostridia	Clostridiales	Lachnospiraceae	Blautia	Unassigned	0	0.00128568	0.000393972	0	0	0.000134522	0	0	0	0.000345609	0.000539174	0	0	0	0	0.000129052	0	0	0	0	0	0.00215034	0	0	0.000188026	0	0	0	0.000693301	0	0	0	0	0	0	0	0.000319836	0	0	0	0	0.00118467
6dfdaf88267a1a5fa4528d29892fa54a	Bacteria	Firmicutes	Clostridia	Clostridiales	Lachnospiraceae	Lachnospiraceae NK4A136 group	Unassigned	0.00035697	0	0.017778	0	0.00174566	0	0	0	0	0	0.00144903	0	0	0	0	0	0	0	0	0	0	0.00116477	0	0	0	0	0	0	0	0	0	0	0	0	0	0	0	0.000490196	0.00196278	0	0	0
6e4e910d0e5b5e414818b8a01f3b814e	Bacteria	Bacteroidetes	Bacteroidia	Bacteroidales	Muribaculaceae	Unassigned	Unassigned	0.00392667	0.00459171	0.00590958	0.00706085	0.00259204	0	0	0	0.000711548	0	0.00326874	0	0	0	0	0.00440927	0	0	0	0	0.000553188	0.00806379	0.000580349	0.00127459	0	0	0.00105191	0.00153582	0.00797296	0	0	0	0	0	0	0	0.00149257	0.00100763	0.000981391	0	0.000814586	0.00406504
6e51a89ad15740ddaeaaab95fcf703fa	Bacteria	Verrucomicrobia	Verrucomicrobiae	Verrucomicrobiales	Akkermansiaceae	Akkermansia	uncultured bacterium	0	0	0	0	0	0	0	0	0	0	0	0	0	0	0	0	0	0	0	0	0	0	0	0	0	0	0	0	0	0	0	0.00252261	0	0.00168259	0.00196124	0.00264755	0	0	0	0.00257644	0.00292293	0
6e5db2b759c74ed8d0092820dfa081d1	Bacteria	Proteobacteria	Alphaproteobacteria	Rhodospirillales	uncultured	gut metagenome	gut metagenome	0.000229481	0	0.000443219	0.000287026	0.000105798	0.0023061	0.000584975	0	0.000183625	0.00125802	0.000572873	0.000453623	0.000529474	0.00300199	0.00560339	0.00195728	0.00366361	0.00506179	0.00516698	0.0106483	0.00108589	0.00143356	0.00034821	0.0035545	0.000156688	0.00040024	0.000566412	0.00181506	0.00103995	0.0021857	0.00908459	0.000710593	0.000319806	0.000321671	0.000759189	0.00345074	0.00174844	0.00258715	0.00686974	0.0118371	0.0122907	0.00039489
6eafc1972b92795bdc913b58451ed38e	Bacteria	Bacteroidetes	Bacteroidia	Bacteroidales	Muribaculaceae	uncultured bacterium	uncultured bacterium	0	0	0	0	0	0.0019794	0.000807822	0.00112051	0.00167558	0.00219808	0	0.000668497	0.000411813	0.000828909	0.0010188	0	0.000909016	0.000698178	0.000987804	0.000381098	0.000594165	0.000851178	0.000681911	0.000628321	0.000673759	0	0.00060687	0.000125658	0	0.000743137	0	0.00218507	0.00062278	0.00128668	0.000421772	0.000951928	0.0016205	0.00125272	0.000679425	0.00104516	0.000742711	0.00116144
6eb2a7aad577377f67d12242103eb082	Bacteria	Firmicutes	Clostridia	Clostridiales	Lachnospiraceae	Unassigned	Unassigned	0	0	0	0	0	0.000384349	0	0	0	0	0	0	0	0	0	0	0	0	0	0	0.000225373	0	0.000275666	0.000287233	0.000908792	0	0	0	0	0	0	0	0	0	0	0	0.000575705	0	0	0	0	0.000650407
6ed8d2ccff88162c431fd1c0c39ff86d	Bacteria	Firmicutes	Clostridia	Clostridiales	Lachnospiraceae	Unassigned	Unassigned	0.00109641	0	0	0	0	0	0	0	0	0	0	0	0	0	0	0.000516207	0	0	0	0	0	0	0	0	0	0	0	0	0	0	0	0	0	0	0	0	0	0	0	0	0	0
6fc1cc1a10f73ffd6b7643f0c823db51	Bacteria	Firmicutes	Clostridia	Clostridiales	Ruminococcaceae	Ruminococcaceae UCG-014	unidentified	0.00158087	0.000881607	0.00108342	0	0.00126957	0	0	0	0	0	0	0	0	0	0	0.00163465	0	0	0	0	0	0.00138876	0	0	0	0	0	0	0.00186325	0	0	0	0	0	0	0	0	0	0	0	0	0
6fd4044cc85bcc02c14e8014ecfc215c	Bacteria	Firmicutes	Clostridia	Clostridiales	Lachnospiraceae	Unassigned	Unassigned	0	0	0.000541712	0.00149254	0.00148117	0	0.000306415	0	0	0	0.00020219	0	0	0	0	0.000494698	0.000330551	0.00031418	0	0	0	0	0	0	0	0	0	0	0.000389982	0	0	0	0.000403966	0.000717573	0	0	0	0	0	0	0	0
70ab44bac64b9583c5956cdcf8cb805d	Bacteria	Firmicutes	Clostridia	Clostridiales	Lachnospiraceae	Unassigned	Unassigned	0	0	0	0	0	0	0.00142065	0	0	0	0	0	0	0	0	0	0	0	0	0	0.00127028	0	0	0	0	0	0	0	0	0	0	0	0.000454461	0	0	0	0	0	0	0	0	0
70da9873a69d748d1231727e0f5d6fe6	Bacteria	Firmicutes	Clostridia	Clostridiales	Lachnospiraceae	Unassigned	Unassigned	0.000815931	0.00202035	0.000886438	0.00149254	0.00121667	0	0	0	0	0	0.00266217	0	0	0	0	0.000559224	0	0	0	0	0	0.000716782	0	0	0	0	0	0	0.00116995	0	0	0	0	0	0	0	0	0	0	0	0	0
7169f51128d1380f841ae955185b91d5	Bacteria	Firmicutes	Clostridia	Clostridiales	Lachnospiraceae	Unassigned	Unassigned	0.00191234	0.0041509	0	0	0	0.000845568	0	0	0	0	0	0	0	0	0	0.000645258	0	0.000453816	0	0	0	0	0	0	0	0	0	0	0	0	0	0	0	0	0	0	0	0.000653595	0	0	0	0
71b1b954d5cf5e37753de1e3a8474954	Bacteria	Firmicutes	Clostridia	Clostridiales	Ruminococcaceae	Ruminococcaceae UCG-003	uncultured bacterium	0.00198883	0.00146935	0	0.00097589	0.00137537	0.000672611	0.000835678	0	0.00043611	0.000331785	0.000876158	0.000787872	0.000764796	0.000291238	0.000262916	0.000602241	0.000606011	0.00125672	0.000208959	0.000381098	0.000409769	0.00120957	0	0.000215424	0	0.00020012	0.000930534	0	0.000909958	0.00115842	0.00138941	0.00294896	0.00146438	0.002029	0	0.000832937	0.00153521	0.00103486	0.000603933	0.000607652	0	0.000696864
7214c166fbb1264790998889fdb10f31	Bacteria	Firmicutes	Clostridia	Clostridiales	Lachnospiraceae	A2	Unassigned	0	0	0	0	0.00206306	0	0	0	0	0	0.00222409	0	0	0	0	0.000172069	0	0	0	0	0	0	0	0	0	0	0	0	0	0	0	0	0	0	0	0	0	0	0	0	0	0
724f866bad439e15e70b8a73ec4816bf	Bacteria	Firmicutes	Clostridia	Clostridiales	Lachnospiraceae	Unassigned	Unassigned	0	0.00183668	0	0.00143513	0	0.000307479	0	0	0	0	0	0	0	0	0	0.000688276	0	0	0	0	0	0	0	0	0	0	0	0	0.00186325	0	0	0	0	0	0	0	0	0	0	0	0	0
727ded73a2908da70372eff8088c3237	Bacteria	Firmicutes	Clostridia	Clostridiales	Ruminococcaceae	uncultured	Unassigned	0.00397766	0.00286522	0.000787944	0.00275545	0	0.000307479	0.000334271	0.00145193	0.00043611	0	0.000572873	0.000238749	0.000823626	0.000403253	0	0.00109694	0.00088147	0.00191999	0.000436913	0.000672525	0.00038928	0.00138876	0	0	0.00053274	0	0.000930534	0	0.00238322	0.000415282	0.00101534	0.00170542	0.00117823	0.00133617	0	0.000684198	0.000255869	0.000708061	0	0.000340285	0	0.000325203
73ccae9ca46166a8f0e1f988bde0865e	Bacteria	Firmicutes	Clostridia	Clostridiales	Lachnospiraceae	Unassigned	Unassigned	0.00109641	0.00227749	0	0	0	0.00117227	0	0	0	0	0	0	0	0	0	0.000279612	0	0	0	0	0	0	0	0.00136435	0.000235032	0	0	0.00020943	0	0	0	0.000621769	0.00338321	0	0	0	0.00586366	0.00599129	0.00117012	0	0	0.00434379
74e0a1ed71e13ec100fae294794f04ff	Bacteria	Firmicutes	Clostridia	Clostridiales	Ruminococcaceae	Ruminococcaceae UCG-013	Unassigned	0	0	0	0	0	0.000365132	0	0	0	6.91219e-05	0	0	0	0	3.28645e-05	0.00015056	0.000330551	0.000209453	5.69887e-05	0	0.000717096	0.000179195	0.000856015	0.00017952	4.70065e-05	0	0.000161832	0.00013962	0	0.000284141	0	0.000675064	0.000403966	0	0	0	0.000255869	0.00157952	0	9.72242e-05	0	0.00039489
751fdd955e4ce3146d2c1db3796279d5	Bacteria	Bacteroidetes	Bacteroidia	Bacteroidales	Muribaculaceae	uncultured bacterium	uncultured bacterium	0	0	0	0	0	0	0	0	0	0	0	0	0	0	0	0	0	0	0	0	0	0	0	0	0	0	0	0	0	0	0	0	0	0	0	0	0	0	0	0	0	0
752cb1d09c3ad1b3a205e9d4182d0730	Bacteria	Firmicutes	Clostridia	Clostridiales	Lachnospiraceae	Lachnospiraceae NK4A136 group	uncultured Clostridiales bacterium	0.0144828	0.00176321	0	0.00355913	0	0	0	0	0	0	0.0124347	0	0	0	0	0	0	0	0	0	0	0.00040319	0	0	0.00261669	0	0	0.000502632	0	0	0	0	0	0	0	0	0	0.00212418	0.00135885	0	0.000239584	0
756b4da0659019f4b8cd3cfb7653a07c	Bacteria	Bacteroidetes	Bacteroidia	Bacteroidales	Rikenellaceae	Alistipes	uncultured bacterium	0.00548204	0.00304889	0.00398897	0.00281286	0.00222175	0.00217157	0.00175492	0.00516066	0.00348888	0.0011889	0.0042797	0.00148024	0.00326509	0.00351726	0.000755883	0.00144108	0.000358097	0.00111708	0	0	0.00122931	0.00125437	0.000957576	0.0044162	0.00136319	0	0.0032771	0.00266674	0.00121328	0.00489596	0.00154972	0.00254037	0.00222181	0.00254862	0.000948987	0.000535459	0.00633276	0.00577342	0.00385007	0.000583345	0.000191667	0.00401858
756f85818cb1b1a659fb2a92da1705ac	Bacteria	Firmicutes	Clostridia	Clostridiales	Ruminococcaceae	Ruminococcaceae UCG-014	Unassigned	0	0	0	0	0	0	0	0	0.000459063	0	0	0	0	0.00134418	0	0.00172069	0.00396661	0	0	0	0	0	0.000174105	0.000394945	0	0	0	0.000307164	0	0	0	0	0	0	0	0	0	0	0	0	0	0
7667048491e1db8d7cda46182cb84876	Bacteria	Firmicutes	Clostridia	Clostridiales	Lachnospiraceae	Unassigned	Unassigned	0.00094342	0.00227749	0	0	0	0	0	0	0	8.29463e-05	0.00134794	0	0	0	0	0.00458133	0	0	0	0	0	0	0	0	0	0	0	0	0.00125661	0.000284141	0	0.000248708	0.00144754	0.0112832	0.00137076	0	0	0	0.00343487	0	0	0
76a36f4a92170184068d869c70ee10af	Bacteria	Firmicutes	Clostridia	Clostridiales	Lachnospiraceae	Lachnospiraceae NK4A136 group	uncultured bacterium	0.000790433	0	0.000640205	0	0.000370292	0	0	0	0.000298391	0	0	0	0	0	0.000410806	0	0	0	0	0.000515603	0	0	0	0	0.000156688	0	0	0	0.00160326	0.00100542	0.0019238	0.000657299	0.00111091	0.00190528	0.000611569	0.00065445	0	0	0	0	0	0
76b0552009399ab9c15fd68f6a2f3568	Bacteria	Bacteroidetes	Bacteroidia	Bacteroidales	Rikenellaceae	Alistipes	uncultured bacterium	0	0	0	0	0	0.00370897	0.0123123	0.0003472	0.017146	0.00637304	0	0.0160678	0.00182374	0.0362928	0.00486394	0	0.00597747	0.0070516	0.00685764	0.0025556	0.00803147	0	0.0024955	0.00971205	0.00272638	0.00840504	0.00845572	0.00858663	0	0.00745323	0.00758831	0.00403262	0.00203666	0.00843767	0.00932116	0.00520585	0.00507474	0.00473856	0.00803986	0.0178893	0.0089844	0.00315912
76c948e1270d67018736d5248b6f1b78	Bacteria	Firmicutes	Clostridia	Clostridiales	Lachnospiraceae	uncultured	Clostridium sp. Clone-47	0	0.000661206	0	0	0	0	0	0.000299855	0	0	0	0	0	0	0	0.000236595	0	0	0	0	0	0.00116477	0	0	0	0	0	0	0	0	0	0.000159883	0.000521789	0.000593854	0	0	0.000170579	0.000544662	0	0	0	0
7706a5ba8b5500e64b26d05e1a962231	Bacteria	Firmicutes	Clostridia	Clostridiales	Lachnospiraceae	Tyzzerella	uncultured bacterium	0	0.000514271	0	0	0.000528989	0.000614959	0.000306415	0.000457673	0.000482016	0.00044238	0	0.000262624	0.000500059	0.000224029	0.000460103	0.000193578	0.000523373	0.00125672	0.000265947	0.000493185	0.000204884	0	0.000159596	0.000789889	0.000783441	0	0.000283206	0.000111696	0.000259988	0.00050271	0.00112221	0.000230943	0.000134655	0.000346415	0.00014762	0.000535459	0.000362481	0.000326797	0	0.000291673	0.000383335	0.000627178
7726d4f98ba12de75458eed129b58313	Bacteria	Firmicutes	Clostridia	Clostridiales	Ruminococcaceae	Anaerotruncus	uncultured bacterium	0.00254978	0.00113874	0.00123116	0.0021814	0.00163986	0.00238297	0.000334271	0.000220946	0.000206578	0	0.00256108	0	0	0	0	0.00077431	0.000303005	0	0	0.000112088	0.00143419	0.00246394	0.000261157	0.00118483	0.000595415	0.000511418	0.000728244	0.000670176	0.00147326	0.00319112	0	0.000657299	0.00070694	0	0	0	0.000277191	0.000354031	0	0	0	0.0010453
773627b1622a4187caa91c75c7f09d6e	Bacteria	Firmicutes	Clostridia	Clostridiales	Lachnospiraceae	ASF356	uncultured bacterium	0.00104541	0	0	0.000746269	0.00116377	0	0.000473551	0.0003472	0.000252485	0	0.00148273	0	0.00129427	0.000470462	0.000180755	0.000817327	0.000385643	0.00139636	0.000379925	0	0	0	0	0	0	0	0	0	0.00103995	0	0.0026185	0	0	0	0	0.000446216	0.000469093	0.000490196	0.000943645	0.000388897	0	0
77620798dfe875b76995a3b9205b2379	Bacteria	Firmicutes	Clostridia	Clostridiales	Lachnospiraceae	Unassigned	Unassigned	0.00336572	0.00297543	0.00344726	0.00677382	0.00290944	0.000461219	0	0.00206742	0.000482016	0.00958029	0.00532435	0.00174287	0.00705965	0.00107534	0.0117326	0.0017422	0.000275459	0.0148014	0.000797842	0.011007	0.00038928	0.00430069	0	0	0.000517071	0	0	0	0	0.000655709	0.0033132	0.00325096	0	0.000816549	0.000274152	0.00101142	0.00113009	0.0040305	0.00418979	0.00576054	0.00129375	0.00824623
77b5f7682acee0a55bea39b97264b346	Bacteria	Bacteroidetes	Bacteroidia	Bacteroidales	Bacteroidaceae	Bacteroides	Unassigned	0.000382468	0.000587738	0.000393972	0	0	0.00507341	0.000919246	0.00126255	0.0147589	0.00131332	0.000336984	0.00131312	0.00126485	0.0102829	0.00801893	0.000301121	0.00206594	0.0043287	0.00132974	0.00728569	0.00456892	0.000895977	0.00091405	0.00353655	0.00485734	0.000844951	0.00218473	0.00103319	0.000389982	0.00246984	0.0203602	0.00166989	0.000858427	0.00056911	0.0038803	0.00464065	0.00321968	0.00255991	0	0.0084099	0.00752294	0.00239257
7807fbe3441a9845e8f3f65f21b550ca	Bacteria	Bacteroidetes	Bacteroidia	Bacteroidales	Muribaculaceae	uncultured bacterium	uncultured bacterium	0.000815931	0.00154281	0.000787944	0	0	0.00201783	0.00197777	0.00473455	0.00172149	0.00387083	0	0.00296049	0.0063831	0.00143379	0.00432168	0.00197879	0	0	0.000493902	0.000672525	0.00231519	0.00206075	0.00175556	0.000807841	0.00126917	0.00902764	0.00436946	0.00286221	0.00160326	0.00222941	0	0.000728358	0.00107724	0.00175682	0.00409119	0	0.00268662	0.00117102	0.00215151	0	0	0.00150987
7830d78952e8eb1091b98f81a0dcc434	Bacteria	Firmicutes	Clostridia	Clostridiales	Lachnospiraceae	Unassigned	Unassigned	0.00316173	0.00132241	0	0.00114811	0.00206306	0.000845568	0.00089139	0.00123098	0	0.000649746	0.000977254	0	0.00061772	0	0.000492967	0.00062375	0	0	0	0	0.000635142	0	0	0	0.000282039	0	0	0	0	0.00021857	0	0.00230943	0.00277726	0.000668085	0	0	0.00100215	0.00078976	0	0	0	0
786d630d962ec55c845de38cad89d92e	Bacteria	Bacteroidetes	Bacteroidia	Bacteroidales	Muribaculaceae	uncultured bacterium	uncultured bacterium	0	0	0	0	0	0.000826351	0	0.00172022	0	0.00338697	0	0	0	0.00206107	0.00364796	0	0	0	0.00321036	0	0	0	0	0.00166954	0.00106548	0	0	0.00244335	0	0	0	0	0	0	0	0	0	0	0	0	0	0
78c965a8ec53f0b78748df49494787e4	Bacteria	Firmicutes	Clostridia	Clostridiales	Clostridiales vadinBB60 group	uncultured bacterium	uncultured bacterium	0	0	0	0	0	0.000211392	0.000167136	0	0.000344297	0.000248839	0	0.000405873	0	0.000604879	0.000262916	0	0.00074374	0	0	0	0	0	0	0.00026928	0	0	0	0	0	0	0	0	0	0	0	0.000416468	0	0.000190632	0.000339712	0.000218755	0.00059896	0
78f30c5a042da2e78ff61ecd4b77549e	Bacteria	Verrucomicrobia	Verrucomicrobiae	Verrucomicrobiales	Akkermansiaceae	Akkermansia	uncultured bacterium	0.012341	0.0447416	0.00418595	0	0.0180385	0.0612268	0.0356277	0.0234834	0.0642229	0.0611729	0	0.0433568	0.0286504	0.0827117	0.102192	0.232379	0.0636036	0.0733785	0.0461039	0.0891768	0.0272701	0.0277305	0.0185422	0.00691153	0.112863	0.00486959	0.00655419	0.0126496	0.0236156	0.0714504	0.0727836	0.131744	0.0190032	0.0859603	0.0938232	0.105932	0.0196166	0	0.0388027	0.116377	0.135437	0.0581185
79044428d6f43423b26576289cfec891	Bacteria	Firmicutes	Clostridia	Clostridiales	Lachnospiraceae	Unassigned	Unassigned	0	0	0	0.000574053	0	0	0.000417839	0	0.00043611	0	0	0.000214874	0	0	0	0	0	0	0.000113977	0	0.000327815	0	0	0	0	0	0	6.981e-05	0	0	0	0	0	0	0	0.000178486	0.000660995	0.000381264	0.000150983	0	0.000359376	0
7922e6332c8bbc7407ddda9abff09a7d	Bacteria	Firmicutes	Clostridia	Clostridiales	Lachnospiraceae	Tyzzerella 3	uncultured bacterium	0.000280476	0.000771407	0	0	0	0	0	0	0	0	0.000909857	0	0	0	0	0.000193578	0	0	0	0	0	0.000985575	4.35262e-05	0	0	0	0	0	0	0	0	0.000390826	0.000875259	0	0	0	0	0.00144336	0	0	0	0
796a875a2db9e82cbf64249346520c86	Bacteria	Firmicutes	Clostridia	Clostridiales	Lachnospiraceae	Unassigned	Unassigned	0	0	0	0	0	0	0	0.000426109	0	0	0	0	0.00144135	0	0	0.000731293	0	0	0	0	0	0	0	0	0.00123784	0	0	0	0	0.0018797	0	0.00204296	0.00262578	0.00128668	0	0	0	0	0	0	0	0
7994de3534d176499a12797ed2934198	Bacteria	Firmicutes	Clostridia	Clostridiales	Lachnospiraceae	Unassigned	Unassigned	0.00196333	0.00216729	0	0.00304248	0.00174566	0.00317088	0.000167136	0.000157818	0	0.000373258	0.00367313	0	0.000235322	0	0	0.00180672	0	0	0	0	0.00129077	0.00447989	0	0.00109507	0.00111249	0	0	0.000474708	0.00298986	0.00439325	0	0.000568475	0.000824763	0	0	0	0.000916864	0	0	0	0	0.000882695
79beff95de4ca6c6ad4342ce3c982b09	Bacteria	Firmicutes	Clostridia	Clostridiales	Lachnospiraceae	Unassigned	Unassigned	0.024223	0.011167	0	0.0125144	0.00407321	0	0	0	0	0	0.0158382	0	0	0	0	0.00529112	0.00247913	0	0	0	0.006208	0.00519667	0	0.000251328	0	0.000133413	0	0.00027924	0.00550308	0	0	0	0	0	0	0	0	0	0	0	0	0
79f77ee3cbbd15f55e649ab493dbeb38	Bacteria	Firmicutes	Clostridia	Clostridiales	Ruminococcaceae	Unassigned	Unassigned	0.00175935	0.00139588	0.00196986	0.00246843	0.00126957	0.000403567	0.000779966	0.000315637	0.000482016	0.00044238	0.00235889	0.000596872	0.000853042	0.000515268	0.000394374	0.000967888	0.000385643	0.000523633	0.000531895	0.000336263	0.000942468	0.00134397	0.000464279	0.000933506	0.00026637	0.000133413	0	0.000404898	0.000779964	0.000743137	0.000801582	0.000888241	0.00129606	0.00089078	0.000337417	0.000773441	0.0010448	0.00234205	0.00105688	0.000437509	0.000527085	0.0010453
7a1602a24018997f99f479871c8ee318	Bacteria	Firmicutes	Clostridia	Clostridiales	Lachnospiraceae	Unassigned	Unassigned	0.00112191	0	0	0	0	0	0.000445695	0	0	0.000566799	0.00104465	0	0	0	0.000492967	0.000494698	0	0	0	0.00190549	0	0	0	0	0.00448128	0	0	0	0	0.00238241	0	0	0.000235647	0.000593854	0	0	0	0	0	0	0	0.00102207
7a41e8f64a3af0b669aa41559364636a	Bacteria	Firmicutes	Clostridia	Clostridiales	Lachnospiraceae	Lachnospiraceae NK4A136 group	Unassigned	0	0	0	0	0	0	0	0	0	0	0	0	0	0	0	0	0	0	0	0	0	0	0	0	0	0	0	0	0	0	0	0	0	0	0	0	0	0	0	0	0	0
7a8ee11e7122477596a68b6dbb3533ad	Bacteria	Firmicutes	Erysipelotrichia	Erysipelotrichales	Erysipelotrichaceae	uncultured	uncultured bacterium	0	0	0.00118192	0	0	0.000595741	0	0.0003472	0	0.000179717	0.000539174	0	0	0	0	0	0.000275459	0	0	0.000425933	0	0	0.000609367	0	0.000924461	0	0	0	0	0.00131142	0	0.000426356	0	0	0	0	0	0	0.000301967	0	0	0
7b51dcb11b3942550115d2b8a468cea7	Bacteria	Firmicutes	Clostridia	Clostridiales	Lachnospiraceae	Lachnospiraceae NK4A136 group	Unassigned	0.00277927	0.00161628	0	0	0	0.00801368	0	0	0	0.0011889	0.00310025	0	0	0	0	0.000365646	0	0	0	0	0.00229471	0.00313592	0	0.00278256	0.00830448	0.0016232	0	0	0.00203657	0.0107536	0	0.00230943	0.00459511	0	0	0	0.00206827	0.00119826	0	0	0	0.00367015
7b664b173389a651ebb705a8b1683798	Bacteria	Bacteroidetes	Bacteroidia	Bacteroidales	Muribaculaceae	uncultured bacterium	uncultured bacterium	0.00142788	0.00209382	0.00157589	0.00097589	0.00111088	0.00359367	0.000222847	0.000410328	0.000298391	0.001023	0.0020893	0.000214874	0	0.000156821	0	0.00092487	0.00126711	0.000523633	0	0.00017934	0.000758072	0.00165756	0.000986594	0.0017952	0.00156688	0	0.000768702	0.00090753	0.00177658	0.00118028	0	0.000817182	0.000723772	0	0	0	0.000639672	0.000299564	0	0	0	0.000441347
7b719da1711e6202432c38cd02438d2a	Bacteria	Firmicutes	Clostridia	Clostridiales	Lachnospiraceae	GCA-900066575	uncultured bacterium	0.000790433	0.00040407	0	0	0.000899281	0	0	0	0	0	0.00165122	0.000119374	0	0.000224029	0	0	0	0	0	0.000134505	0	0	0	0	0.000141019	0	0	0	0	0.000349711	0	0	0	0.000247439	0	0.000237982	0	0	0	0	0	0.000627178
7b865e5faff9350082fece8ac01787a2	Bacteria	Bacteroidetes	Bacteroidia	Bacteroidales	Bacteroidaceae	Bacteroides	Unassigned	0.00035697	0.000881607	0	0.000344432	0	0.0399339	0.0119223	0.0162711	0.0255239	0.0066357	0.000539174	0.00553898	0.00741264	0.018348	0.00755883	0.000731293	0.0163347	0.0206661	0.00965009	0.0297704	0.0291755	0.00228474	0.00735593	0.00811432	0.0251955	0.00491406	0.0355626	0.00931265	0	0.0258131	0.0202533	0.00921995	0.00610998	0.000816549	0.00198233	0.0052951	0.0043711	0.00552832	0.00762466	0.00352438	0.012075	0.00353078
7ba2ee90da0c843cb90fcc9a68fb7f15	Bacteria	Firmicutes	Clostridia	Clostridiales	Ruminococcaceae	Ruminococcus 1	Unassigned	0.00810831	0.000293869	0.000886438	0.00332951	0.00222175	0.00862864	0.00228419	0	0	0.000193541	0.00488627	0.00179062	0	0	0	0.00369948	0.00349833	0	0	0	0.000430257	0.000806379	0.00237943	0.00240557	0.00144153	0.000177885	0.00157786	0.00202449	0.000779964	0.00246984	0	0.00207849	0.00722089	0.000148463	0	0	0.00441374	0.0154684	0.00796437	0.000267367	4.79168e-05	0.00801394
7bb3b11d15ccf8729bc9787c9af47954	Bacteria	Firmicutes	Clostridia	Clostridiales	Lachnospiraceae	Unassigned	Unassigned	0.000305974	0.000587738	0.000886438	0	0	0.000768699	0	0.000252509	0.000229532	0.000414731	0.00084246	0	0	0	0.000230051	0.000279612	0	0	0	0	0	0.000627184	0	0	0	0	0	0	0	0	0	0.000604004	0.000892091	0.000371159	0	0	0.000319836	0	0	0	0	0
7bc30fb7c24b15778395182d697df616	Bacteria	Firmicutes	Erysipelotrichia	Erysipelotrichales	Erysipelotrichaceae	Turicibacter	uncultured bacterium	0	0	0	0	0	0	0	0.00124676	0	0	0	0	0	0	0	0	0	0	0	0	0	0	0	0	0	0	0	0	0	0	0	0	0	0	0	0	0	0	0	0	0	0
7c05860890f1dafaf93b4cf52cb66a18	Bacteria	Firmicutes	Clostridia	Clostridiales	Lachnospiraceae	Unassigned	Unassigned	0.00836329	0.00587738	0.00270856	0.00401837	0.0115848	0.000864786	0.00245132	0.001736	0	0.000940058	0.00394271	0.000549123	0.000823626	0	0.000706586	0.00354892	0	0.000349089	0	0.00035868	0	0.00237434	0	0	0.000626753	0	0	0	0.00593639	0.00185784	0	0	0	0.00240016	0.000210886	0.00794265	0	0	0	0.000461815	0	0.000813008
7c5dddc8043a57204af3925de2ea3cfb	Bacteria	Firmicutes	Clostridia	Clostridiales	Lachnospiraceae	Unassigned	Unassigned	0.000968918	0.00187342	0	0	0.00142827	0	0	0	0	0	0.00138163	0	0	0	0	0	0	0	0	0	0	0	0	0	0	0	0	0	0	0	0	0	0	0	0	0	0	0	0	0	0	0
7d9c2eda8d3832068283b5697c5e62af	Bacteria	Firmicutes	Clostridia	Clostridiales	Lachnospiraceae	Unassigned	Unassigned	0	0	0	0	0	0	0	0	0	0	0	0	0	0.000470462	0	0	0	0	0	0	0	0	0	0	0	0	0	0	0	0	0	0	0	0	0	0	0	0	0	0	0	0
7dd431c154f564d8091b6a9160a8ef32	Bacteria	Firmicutes	Clostridia	Clostridiales	Lachnospiraceae	Lachnospiraceae NK4A136 group	Unassigned	0.0216732	0.0184403	0.0084704	0.0101607	0.0194668	0	0	0	0	0	0.0220725	0	0	0	0	0.00767858	0	0	0	0	0	0.0077054	0	0	0	0	0	0	0.00532975	0	0	0	0	0	0	0	0.00731359	0	0	0	0	0
7de69feb1521fdb7dcc3ddcd617ed9b7	Bacteria	Firmicutes	Clostridia	Clostridiales	Ruminococcaceae	Candidatus Soleaferrea	uncultured bacterium	0.000305974	0.000771407	0.000393972	0.000631458	0	0.000326697	0	0	0.000206578	0	0.000775063	0	0	0	0	0.000236595	0.000110184	0	0.000132974	0	0.00026635	0	0.000217631	0.000251328	0.000203695	0	0	0.000167544	0.000389982	0	0	0.000230943	0.000387134	0	0	0	0	0	0	0	0	0.000162602
7dfad0cbeddb154170d767db21bf379f	Bacteria	Firmicutes	Clostridia	Clostridiales	Ruminococcaceae	Ruminococcaceae UCG-014	uncultured bacterium	0.000101991	0	0	0	0	0.000634176	0.00114209	0.00108895	0	0	0.000438079	0	0.00067655	0	0	0	0	0	0	0	0.000184396	0.000582385	0	0.000341089	0.000188026	0	0.00080916	0.00041886	0.000519976	0.000633852	0	0	0.000168319	0	0	0.000297477	0.00070364	0.000544662	0.00113237	0	0	0.000650407
7e519603b45d67d5ae1931acd683b7d6	Bacteria	Firmicutes	Clostridia	Clostridiales	Ruminococcaceae	Ruminococcaceae UCG-010	uncultured organism	0.000305974	0.00117548	0.000295479	0.000459242	0	0.000442002	0.00114209	0.00116786	0.00130833	0.00203218	0	0.00136087	0.00217673	0.00179224	0.0014789	0.00131203	0.00214858	0.000349089	0.0137723	0.00026901	0.00323717	0.00156796	0.000145087	0.00587031	0.000767772	0.0225246	0.000930534	0.0126635	0.000216657	0.00155184	0.00171004	0.000586239	0.000875259	0.000173207	0.00109661	0.00181461	0.00238811	0.00228758	0.00105688	0.00269797	0.00167709	0.00236934
8085790683a3d3d5db22af2b78eb4969	Bacteria	Firmicutes	Clostridia	Clostridiales	Ruminococcaceae	[Eubacterium] coprostanoligenes group	uncultured bacterium	0	0	0	0	0	0.00334384	0.00264631	0.000804873	0	0	0	0.000358123	0	0.000134418	0.00165966	0	0.0047379	0.000872722	0.00129174	0	0.00725291	0	0.00246648	0.00096941	0.000658091	0.00102284	0.00651374	0.00245731	0	0.00749694	0.00101534	0.000657299	0.00138022	0	0.000463949	0.00348049	0.00110877	0.000953159	0.000943645	0.00012153	0.00218022	0
80b2ad92b1bd46cb27636dfd3104fc67	Bacteria	Bacteroidetes	Bacteroidia	Bacteroidales	Muribaculaceae	Unassigned	Unassigned	0.000331472	0.00157955	0	0.00120551	0.00116377	0	0	0	0	0	0	0	0	0	0	0	0	0	0	0	0	0	0	0	0	0	0	0	0	0	0	0.000248708	0.000302974	0	0	0	0.000426448	0	0	0	0	0.00058072
8162471b6431b1d0c05b42104d732a7d	Bacteria	Firmicutes	Clostridia	Clostridiales	Lachnospiraceae	Unassigned	Unassigned	0	0	0	0.000287026	0	0	0	0	0	0	0	0	0	0	0.000788747	0	0.0016803	0	0.000113977	0.00172615	0	0	0	0	0.000454396	0	0	0	0	0	0	0	0	0	0	0.000773441	0.000149257	0	0	0.000170142	0.00014375	0.00144019
8169f979e2cf8350375fa79b859dfe13	Bacteria	Firmicutes	Bacilli	Lactobacillales	Lactobacillaceae	Lactobacillus	Unassigned	0	0	0	0	0	0	0	0	0	0	0	0	0	0	0	0	0	0	0	0	0	0	0	0.00026928	0	0	0	0	0	0	0	0	0.000925754	0	0	0	0.00157786	0	0	0	0	0.00171893
8198790e52d438a17a04c5088a436069	Bacteria	Bacteroidetes	Bacteroidia	Bacteroidales	Muribaculaceae	uncultured bacterium	uncultured bacterium	0.00160636	0.0074202	0.00472767	0.00752009	0.0046551	0.00113383	0.00713112	0.0108895	0.00183625	0.00508737	0.00313395	0.0104333	0.0152959	0.00246432	0.0107138	0.0151421	0.00674875	0.00146617	0.0217507	0.00026901	0.00235617	0.0148284	0.00483141	0.0017593	0.000548409	0.00587019	0.00477404	0.00590592	0.00554641	0.00021857	0	0.000461886	0	0	0	0	0	0	0	0	0	0
81aa7df9d4bf98d75b02ce4a8c4dc087	Bacteria	Bacteroidetes	Bacteroidia	Bacteroidales	Muribaculaceae	uncultured bacterium	uncultured bacterium	0.00058645	0.000955075	0.00201911	0.000861079	0.000687685	0.00199862	0.000807822	0.000836437	0.00332821	0.00171422	0.00111205	0.000190999	0.00138252	0.00161301	0.000492967	0.000387155	0.000220367	0.000209453	0.000246951	0.00035868	0	0.000671983	0.000159596	0.000484705	0.000673759	0	0	0.000307164	0.000259988	0.000480853	0	0.00111918	0.00222181	0.00311773	0.000463949	0.000594955	0.00270795	0.00269608	0.00128336	0.000534733	0.000287501	0.00171893
8233f7542df7e2636ea239ede378970c	Bacteria	Firmicutes	Clostridia	Clostridiales	Clostridiaceae 1	Clostridium sensu stricto 1	Unassigned	0	0	0	0	0	0	0	0.000583928	0	0.0010783	0	0	0.00152959	0.00188185	0.00154463	0	0.00176294	0.0023738	0.00144371	0.0012778	0	0	0.00079798	0	0	0	0.00198244	0.00083772	0	0	0	0	0.00164953	0.0038353	0.00194015	0.00160638	0	0	0	0	0.00194063	0
8292f934b19d791f694a7222fa33b9ef	Bacteria	Firmicutes	Clostridia	Clostridiales	Clostridiales vadinBB60 group	Unassigned	Unassigned	0	0	0	0	0	0	0	0	0	0	0	0	0	0	0	0	0	0	0	0	0	0	0	0	0	0	0	0	0	0	0	0.000248708	0	0.000346415	0	0	0	0	0	0	0	0
82e87eb702ced376394cbf2de0ecf2ef	Bacteria	Firmicutes	Clostridia	Clostridiales	Ruminococcaceae	uncultured	Unassigned	0.000509957	0.00139588	0	0	0.00116377	0	0.000779966	0	0	0	0.00155013	0	0	0	0	0	0	0	0.000398921	0	0	0	0	0	0.000282039	0	0	0	0.00112661	0.000611995	0	0.0010126	0	0.000470134	0.000379595	0	0.000511738	0	0	0	0	0.000487805
830a80e141ea235e1f03f9da8b3836b6	Bacteria	Firmicutes	Clostridia	Clostridiales	Lachnospiraceae	Unassigned	Unassigned	0.00364619	0.00253462	0	0	0	0	0.00286916	0	0	0	0.00286436	0.000381998	0.000705965	0	0	0.00415116	0.000909016	0	0	0	0	0.00228474	0	0.00157978	0	0	0	0.000167544	0	0	0	0.000284237	0.00127922	0.000915524	0.000358506	0	0.00221753	0.00942266	0.00679425	0.000947936	0.00059896	0.000441347
830b193d93ed8193aa8dab23c11a9e92	Bacteria	Firmicutes	Clostridia	Clostridiales	Ruminococcaceae	Ruminococcus 1	Unassigned	0	0.000955075	0	0	0	0	0	0	0	0	0	0	0	0	0	0	0	0	0	0	0	0.00461428	0	0	0	0	0	0	0	0	0	0	0.000925754	0	0	0	0	0	0	0	0.00249167	0
83981efd5b442956a9579136a04656de	Bacteria	Firmicutes	Clostridia	Clostridiales	Lachnospiraceae	Unassigned	Unassigned	0	0.00242442	0	0.0010333	0	0.000307479	0	0	0	0.000193541	0.00124684	0	0	0	0	0.000365646	0	0	0	0	0	0	0	0	0	0	0	0	0	0	0	0	0	0	0	0.00345074	0	0	0	0	0.000527085	0
83d40fe256ae0208c422527397775fc8	Bacteria	Firmicutes	Clostridia	Clostridiales	Ruminococcaceae	Ruminococcaceae UCG-014	Unassigned	0.000560953	0.00128568	0.00162514	0.00183697	0.00142827	0.00613037	0.00239561	0.0015624	0.00282324	0.00239162	0.00064027	0.00226812	0.00161784	0.00403253	0.00207046	0.00208634	0.00721703	0.00212944	0.00349531	0.00044835	0.0058597	0.00228474	0.00139284	0.0106456	0.000407389	0.00240144	0.00857709	0.00611535	0.00186325	0.00310369	0.00400791	0.00165213	0.000993082	0.00103924	0.00160273	0.00255831	0.00407258	0.0109749	0.00690748	0.0012153	0.00191667	0.00420441
84c742ad825f05fe4c83e31a6e211450	Bacteria	Firmicutes	Clostridia	Clostridiales	Lachnospiraceae	Unassigned	Unassigned	0	0	0	0	0	0	0	0	0.000527923	0	0	0	0	0	0	0	0.000936562	0	0.000341932	0	0.000163908	0	0	0	0	0	0	0	0	0	0.00138941	0.000302002	0	0	0	0.000386721	0	0	0	0	0	0
85cc2530c0544a04f097adde2179a2d5	Bacteria	Firmicutes	Clostridia	Clostridiales	Lachnospiraceae	[Eubacterium] xylanophilum group	uncultured bacterium	0.00181035	0	0.00246233	0	0.00195726	0	0	0	0	0	0.00198821	0	0	0	0	0	0	0	0	0	0	0	0	0	0	0	0	0	0	0	0	0	0.000723772	0	0	0	0	0	0	0	0	0.00118467
863010137fd1f43452855fd7526417d5	Bacteria	Firmicutes	Clostridia	Clostridiales	Ruminococcaceae	Ruminococcaceae UCG-014	uncultured Clostridiales bacterium	0	0	0	0	0	0	0	0	0	0	0	0.00183837	0	0	0	0	0.000991654	0	0.00148171	0.00053802	0	0	0	0	0	0.000489182	0	0.00034905	0	0	0	0.00165213	0.000454461	0	0.00179253	0.00148739	0	0	0	0.00092363	0.000359376	0.00297329
863ff3d91bee7610f9ded3bb957dac83	Bacteria	Firmicutes	Erysipelotrichia	Erysipelotrichales	Erysipelotrichaceae	Erysipelatoclostridium	Unassigned	0	0	0	0	0	0	0	0	0	0	0	0	0	0	0	0	0	0	0	0	0	0	0	0	0	0	0	0	0	0	0	0	0	0	0	0	0	0	0	0	0	0
864befd7a66298c12b20ca4242d73e31	Bacteria	Firmicutes	Clostridia	Clostridiales	Clostridiales vadinBB60 group	uncultured bacterium	uncultured bacterium	0.000484459	0	0.000246233	0	0	0	0	0	0	0	0.000336984	0	0	0	0	0.000451681	0	0	0	0	0	0.000313592	0	0	0	0	0	0	0.00099662	0	0.00299257	0.000870477	8.41595e-05	0	0	0	0	0	0	0	0	0
86be888b8323ddaa0b1f6460522fe2f4	Bacteria	Firmicutes	Clostridia	Clostridiales	Ruminococcaceae	Unassigned	Unassigned	0.00285576	0.00227749	0.00108342	0.00143513	0	0	0	0	0	0	0.00165122	0	0	0	0	0.000645258	0	0	0	0.00150197	0	0	0.000188614	0	0.00235032	0.000155649	0	0	0.000823295	0.00161742	0	0	0.000319806	0.000395902	0	0	0.000426448	0.000816993	0	0	0	0.000325203
87747fdd45c9483cb29e81f21fd87732	Bacteria	Firmicutes	Erysipelotrichia	Erysipelotrichales	Erysipelotrichaceae	Turicibacter	uncultured bacterium	0	0	0	0	0	0	0	0.00337731	0.00410861	0.00217043	0	0.00159962	0.00494176	0.00282277	0.00561982	0	0.00493072	0.00366543	0.0144751	0.00636657	0	0	0.0423075	0.00741419	0.00177058	0.00751562	0.0199862	0.0135152	0	0	0	0	0	0	0.00217213	0.00336149	0.00258001	0	0	0	0.00409689	0.00364692
87b8fe64d7e5e23dcbb4e9b0bf32a314	Bacteria	Firmicutes	Clostridia	Clostridiales	Ruminococcaceae	Unassigned	Unassigned	0.000637446	0.00150608	0	0.00097589	0	0.000557306	0	0.000662837	0.000619735	0	0	0	0	0	0.000377941	0	0	0	0	0	0.000512211	0	0	0	0	0	0	0.000404898	0.000866626	0.000786851	0	0	0	0	0	0.00065445	0	0	0	0	0	0.000627178
87d8fb609bb27e6e330bcbe9e6c47a22	Bacteria	Firmicutes	Clostridia	Clostridiales	Ruminococcaceae	uncultured	Unassigned	0	0.00040407	0	0	0	0.000403567	0	0.000789092	0.00080336	0.000207366	0	0	0.000794211	0.00221789	0	0	0	0.000523633	0.000417917	0	0.000430257	0	0.000406245	0	0	0	0.000728244	0.00076791	0.00129994	0.000633852	0	0	0.000185151	0	0	0	0	0	0	0	0	0
88003c81f5e2be594c178e3b54bd8aca	Bacteria	Firmicutes	Clostridia	Clostridiales	Ruminococcaceae	Ruminococcaceae UCG-014	Unassigned	0.00132589	0.00323256	0.00325027	0	0	0.000653394	0	0.000236727	0	0	0.000539174	0.000286499	0.000294152	0.000537671	0	0	0.000936562	0	0.00347631	0.000291428	0	0.00465908	0	0.000574465	0.000485734	0	0.0163855	0	0.00372649	0.00128956	0.0145888	0.000568475	0.00400599	0.0038353	0.000379595	0.000297477	0	0	0.000415204	0.00128822	0.000239584	0
880dd950597167015b13cff103d2ec19	Bacteria	Firmicutes	Clostridia	Clostridiales	Lachnospiraceae	Unassigned	Unassigned	0	0	0	0.000803674	0	0	0	0	0	0	0	0	0	0	0	0	0	0	0	0	0	0	0	0	0	0	0	0	0	0	0	0	0.000168319	0	0	0	0	0	0	0	0	0
887cc459d303e47910fb5df78fa59df4	Bacteria	Bacteroidetes	Bacteroidia	Bacteroidales	Prevotellaceae	Prevotellaceae UCG-001	uncultured bacterium	0.017619	0.00892628	0.0249187	0.0113662	0.0290944	0.0552886	0.00532048	0.0145666	0.0420272	0.0245106	0.0196799	0.0065656	0.0143546	0.0373905	0.0171881	0.0437915	0.00460017	0.0297075	0.00873827	0.00733052	0.0144034	0.0308216	0.0097934	0.00145411	0.0057818	0.000266827	0.0151717	0	0.0403848	0.00587952	0.0128787	0.0122755	0.013718	0.00529519	0.00466058	0.00972751	0.0152455	0.0372549	0.0216661	0.00653833	0.0200532	0.00657375
8962ddcb202239d45dab64c3031e39ae	Bacteria	Firmicutes	Clostridia	Clostridiales	Lachnospiraceae	Roseburia	mouse gut metagenome	0.000917922	0	0.00236383	0.00166475	0.00111088	0	0	0	0	0	0.00222409	0	0	0	0	0.000193578	0	0	0	0	0	0	0	0	0	0	0	0	0	0	0	0	0	0	0	0	0	0	0	0	0	0
8974c80c9415e8743d6901c1dff973c7	Bacteria	Firmicutes	Clostridia	Clostridiales	Lachnospiraceae	Unassigned	Unassigned	0	0	0	0	0	0	0	0	0	0	0	0	0	0	0	0	0	0	0	0	0.000368792	0	0	0	0	0	0	0	0.000476644	0	0	0	0	0	0	0	0	0	0	0	0	0
8a2b80d7f1656e397cfdc2cabfbc6c2e	Bacteria	Firmicutes	Clostridia	Clostridiales	Defluviitaleaceae	Defluviitaleaceae UCG-011	Unassigned	0	0.000146935	0.000246233	0	0	0.000269045	0.000194992	7.89092e-05	0.000137719	0	0	0	0	0.000156821	0	0	8.26378e-05	0	0.000227955	0	0.000184396	0.000358391	0	0.000323137	0.000109682	0	0	0	0.000303319	0	0	0.000106589	0.000286142	0	0	0	0.000341159	0.000108932	0.000226475	0.000145836	0.00014375	0.000301974
8a324b80f4025859c12a732bd9183ba8	Bacteria	Firmicutes	Clostridia	Clostridiales	Lachnospiraceae	Unassigned	Unassigned	0.00367169	0.00323256	0.00118192	0.00361653	0.00142827	0.000653394	0.000640686	0	0.00043611	0.000165893	0.00286436	0	0.000264737	0.000134418	0.000180755	0.000387155	0.000468281	0.00108218	0.000189962	0.000851865	0.00129077	0.00215034	0.00079798	0.000771937	0.000720766	0	0	0.00013962	0	0.00185784	0.00128253	0.000834947	0.00185151	0.000321671	0	0.00065445	0.000852897	0.000490196	0.000339712	0	0.000287501	0.00139373
8a9f487026b532f7d5043304c71e1016	Bacteria	Firmicutes	Clostridia	Clostridiales	Ruminococcaceae	Ruminococcaceae UCG-005	uncultured bacterium	0	0	0	0	0	0.000518872	0	0	0	0	0	0	0	0	0.000262916	0	0	0	0	0.000224175	0	0.000537586	0	0.000107712	0	0.000355769	0	0.00013962	0.000389982	0	0	0	0	0	0	0	0	0	0	0	0.000215626	0
8bcbe95e03c0e92f56aed431f7670963	Bacteria	Bacteroidetes	Bacteroidia	Bacteroidales	Bacteroidaceae	Bacteroides	Bacteroides acidifaciens	0	0	0	0	0	0.000980091	0	0	0	0.000898584	0	0	0	0	0.00231694	0	0	0	0	0.00177098	0.0174152	0	0	0	0.000783441	0.014253	0	0	0	0	0	0	0	0	0	0	0	0	0	0	0	0
8bf36765a78d7e3691cd0e49260cf4f7	Bacteria	Firmicutes	Clostridia	Clostridiales	Ruminococcaceae	Ruminococcaceae UCG-014	Unassigned	0.00094342	0	0	0	0	0.000442002	0.00108638	0	0	0.000165893	0	0	0.000323567	0.000268835	0.000197187	0.00163465	0.00652839	0.000593451	0	0	0.000594165	0.00116477	0	0.00096941	0.000454396	0	0.00121374	0	0	0.00100542	0.000748143	0	0.00164953	0.00277132	0.00126532	0	0	0.00185185	0.00188729	0.00352438	0.000622919	0.0025784
8bff02630e19ea004e9421546ab81d27	Bacteria	Firmicutes	Clostridia	Clostridiales	Lachnospiraceae	Lachnospiraceae NK4A136 group	Unassigned	0.00374818	0.00264482	0	0.00126292	0.00375582	0.00455454	0.00183849	0	0	0	0.004246	0.000358123	0	0	0	0.000795819	0	0	0	0	0.00528602	0.00362871	0	0.00369812	0.0065339	0.000978365	0	0.000642252	0.000909958	0.00607624	0.00325977	0.00202519	0.00442679	0	0	0	0.00226018	0.00367647	0.00347262	0	0	0.00420441
8c0c730c20fca9f22b37f3b542aa94c7	Bacteria	Bacteroidetes	Bacteroidia	Bacteroidales	Bacteroidaceae	Bacteroides	Unassigned	0	0	0	0	0	0.0015374	0.00116995	0.00239884	0.00126242	0.00156215	0	0.00422586	0.00605954	0.00477183	0.00677008	0	0.0070793	0.0290442	0.0040462	0.0137419	0.00405671	0	0.00079798	0	0.00542141	0.000555889	0.00271068	0.000572442	0	0.00496153	0.0311548	0.00316214	0	0.00301876	0.0270778	0.0105307	0	0	0	0.0455739	0.0141355	0
8c38f3408c021dfa6344d79da8619da9	Bacteria	Firmicutes	Clostridia	Clostridiales	Lachnospiraceae	Lachnospiraceae NK4A136 group	Unassigned	0.000841429	0	0	0	0	0	0	6.31273e-05	0.000413157	0	0	0	0	0	0	0	0	0.00178035	7.5985e-05	0.000493185	0	0	0	0	0	0	0	0	0	0	0	0	0	0	0	0	0	0	0	0.000170142	0.000191667	0
8c4419894c6c98079ca0223ecd058cda	Bacteria	Bacteroidetes	Bacteroidia	Bacteroidales	Muribaculaceae	uncultured Bacteroidales bacterium	uncultured Bacteroidales bacterium	0	0.000661206	0.000492465	0	0.000211595	0.000711046	0	0	0.000229532	6.91219e-05	0.000471778	0	0	0.000201626	0.000164322	0.000172069	0.000165276	0.000383998	0.000170966	0.000470768	0	0.00147836	0.000174105	0.000664225	0.000783441	0	0	0.000237354	0.000563307	0.00050271	0.000267194	0.000817182	0.000319806	0	0	0.000208234	0.0010448	0.000217865	0	0	0	0.000464576
8c57845d673f3574c529098f4439d24a	Bacteria	Firmicutes	Clostridia	Clostridiales	Ruminococcaceae	Ruminococcaceae UCG-014	Unassigned	0.00035697	0.000183668	0.00113267	0.0010333	0	0	0	0	0	0	0.000438079	0	0	0	0	0.000387155	0	0	0	0	0	0.000627184	0	0	0	0	0	0	0.00064997	0	0	0	0	0	0	0	0	0	0	0	0	0
8cbd9b5744df02c33bd599b98a47e0f3	Bacteria	Firmicutes	Clostridia	Clostridiales	Ruminococcaceae	Ruminococcaceae UCG-014	Unassigned	0.000790433	0	0.00477691	0	0	0	0	0.000741746	0	0	0.00239259	0	0	0	0	0.000860345	0	0	0	0	0	0	0	0	0	0	0	0	0.0013866	0	0	0.00405038	0	0	0	0	0	0.00296841	0.00215151	0.0019931	0.00196459	0
8ccd1a8bf953749e247acbffc5c71cdb	Bacteria	Firmicutes	Bacilli	Lactobacillales	Lactobacillaceae	Lactobacillus	Unassigned	0.0166756	0.00326929	0.137496	0.0916188	0.0501481	0.00866708	0.0103345	0.0228994	0.0134276	0.0143635	0.00724516	0.00231586	0.0133251	0.0104398	0.00746023	0.0648915	0.0127538	0.0503386	0.0176095	0.0505515	0.0136863	0.0498611	0.0270878	0.0466753	0.0487144	0.00324639	0.0152931	0.0304092	0.128737	0.0214854	0.0153904	0.11103	0.0882833	0.0240511	0.00343744	0.0252261	0.0448837	0.0337691	0.0160042	0.0040105	0.0189511	0.0346109
8ddb71e076e2c026c1eaef8087ae7370	Bacteria	Firmicutes	Clostridia	Clostridiales	Lachnospiraceae	Unassigned	Unassigned	0	0	0	0	0	0.00580367	0.0023399	0.00126255	0.00169853	0.000718868	0	0.0010505	0.00129427	0.00103054	0.000903773	0	0.00523373	0.00383998	0.0030204	0.00143472	0.00885101	0	0.000710928	0.00341089	0.00256969	0.000689302	0.00311526	0.00160563	0	0.00279769	0	0.00188307	0.000488125	0.00158361	0.000337417	0.000862684	0.00170579	0.00136166	0.00105688	0.000656264	0.00150938	0.00448316
8de3dfc05871ef08f357d683b9495712	Bacteria	Firmicutes	Clostridia	Clostridiales	Ruminococcaceae	Ruminiclostridium 9	Unassigned	0	0	0	0	0	0.000480437	0	0	0	0	0	0	0	0	0	0	0.0013222	0.00244362	0	0.000336263	0	0	0.000406245	0	0.000250701	0	0	0	0	0	0.0104206	0.00127907	0.000774267	0.00118771	0	0.00687173	0.00360349	0.00078976	0	0	0.000886461	0.000441347
8e8a19a491f9f5a722d8e4f003627a0a	Bacteria	Firmicutes	Clostridia	Clostridiales	Lachnospiraceae	Blautia	Lachnospiraceae bacterium DW59	0.0011474	0	0	0.00223881	0	0	0	0	0	0	0	0	0	0	0	0	0	0	0	0	0	0.00206075	0	0	0	0	0	0	0	0	0	0	0	0	0	0	0	0	0	0	0	0.00058072
8ea3a89514b525d68d8677e21082eb9d	Bacteria	Firmicutes	Clostridia	Clostridiales	Lachnospiraceae	Unassigned	Unassigned	0	0	0	0	0	0.00240218	0	0.00254087	0	0.0033455	0	0	0.00388281	0	0.00205403	0	0	0.00635342	0	0	0.00092198	0	0.000783472	0.0017952	0	0	0	0.000265278	0	0	0	0	0	0	0	0	0.000959509	0	0	0	0	0
8efbd919ffef70c7538dc5cef118c113	Bacteria	Firmicutes	Clostridia	Clostridiales	Lachnospiraceae	Unassigned	Unassigned	0	0	0	0	0	0	0	0	0	0	0	0	0	0	0	0	0	0	0	0	0.000962957	0	0	0.00096941	0	0	0	0	0	0	0	0	0	0	0	0	0	0	0	0	0	0
8f331659ec3478a7909c58753f1615e0	Bacteria	Firmicutes	Clostridia	Clostridiales	Lachnospiraceae	Unassigned	Unassigned	0	0	0	0	0	0	0	0	0	0	0	0	0	0	0	0	0	0	0	0	0	0	0	0	0	0	0	0	0	0	0	0	0	0	0	0	0	0	0	0	0	0
900e2998efad0586751ab005a67b65db	Bacteria	Bacteroidetes	Bacteroidia	Bacteroidales	Muribaculaceae	uncultured Bacteroidales bacterium	uncultured Bacteroidales bacterium	0.0147888	0.0275135	0.0189599	0.026062	0.0182501	0.00611115	0.00298058	0.00391389	0.00442996	0.00537768	0.0218703	0.00114599	0.00402989	0.00163541	0.00394374	0.00763556	0.005399	0.00115199	0.00463508	0.00706151	0.000881003	0.00197115	0.00251001	0.00165159	0.00354115	0	0.0015374	0.00312749	0.00541641	0.00354083	0.00304601	0.00577357	0.0115803	0.00947691	0.0040701	0.0130593	0.0072283	0.00392157	0.00317065	0	0.0015573	0.0125203
909869b62e84be1712274a2822a42d4e	Bacteria	Firmicutes	Clostridia	Clostridiales	Lachnospiraceae	Acetatifactor	uncultured bacterium	0.00035697	0.000257136	0	0.000344432	0.000687685	0	0	0.000157818	0	0	0.00114575	0	0	0	0	0	0	0	0	0	0	0	0	0	0	0	0	0	0	0	0	0	0	0.000222695	0	0.000208234	0	0	0	0	0	0
90b2c3c7b1513b48b24c81743f280a5c	Bacteria	Bacteroidetes	Bacteroidia	Bacteroidales	Muribaculaceae	uncultured bacterium	uncultured bacterium	0	0.000844874	0	0	0	0	0.000835678	0.00298277	0	0.0015898	0	0	0.00370632	0	0.00318785	0.00118297	0	0	0	0	0.000512211	0.00291193	0.00150891	0	0	0.000555889	0	0.000390936	0	0	0	0	0	0	0	0	0	0	0	0	0	0
90c6bda9bfb83e0e9af24e009c0305d2	Bacteria	Firmicutes	Clostridia	Clostridiales	Ruminococcaceae	Ruminiclostridium 9	Unassigned	0.000841429	0.00080814	0	0.000803674	0	0	0	0	0	0	0.00104465	0	0	0	0	0	0	0	0	0	0.000450746	0	0	0.000287233	0.000360383	0	0	0	0	0.000633852	0	0	0.000858427	0.000668085	0	0	0.000362481	0	0	0	0	0.000511034
920e4540c50769a4051bf4b089f22c5e	Bacteria	Firmicutes	Erysipelotrichia	Erysipelotrichales	Erysipelotrichaceae	Erysipelatoclostridium	Unassigned	0	0	0	0	0	0.0075909	0	0	0.00700071	0.00540533	0	0	0	0.00297959	0.00586631	0	0	0	0.00163368	0.0159164	0.00358548	0	0	0.00017952	0.00446561	0.000911658	0	0.000307164	0	0.000284141	0	0	0	0	0	0	0	0	0	0	0	0
92198194914e2fed66474434b3a13181	Bacteria	Firmicutes	Bacilli	Lactobacillales	Lactobacillaceae	Lactobacillus	Unassigned	0.00311074	0	0	0	0	0	0	0	0	0	0	0	0	0	0	0.00434474	0	0	0	0	0	0	0	0	0	0	0	0	0.00784297	0	0	0	0.00193567	0	0	0	0	0	0	0	0	0
921aef1cf06dd0f38647c381df3a8d1b	Bacteria	Firmicutes	Clostridia	Clostridiales	Lachnospiraceae	Roseburia	uncultured Clostridiales bacterium	0	0.00121221	0	0	0.00116377	0.000192175	0	0	0	0	0	0	0	0	0	0.000408664	0	0	0	0	0	0.000716782	0	0	0	0	0	0.000125658	0	0	0	0.000781652	0.000336638	0	0	0	0	0	0	0	0	0.000278746
925f6200a7cb4bc1a42b60cf074e67bb	Bacteria	Firmicutes	Clostridia	Clostridiales	Ruminococcaceae	Ruminococcaceae UCG-014	Unassigned	0	0	0	0	0	0	0	0	0	0	0	0	0	0	0	0	0	0	0	0	0	0	0	0	0	0	0	0	0	0	0	0	0	0	0	0	0	0	0	0	0	0
92d679a785ee552128ec5c28a395657f	Bacteria	Firmicutes	Clostridia	Clostridiales	Ruminococcaceae	Ruminiclostridium	uncultured bacterium	0.00902624	0.00602432	0.00280705	0.00774971	0.0045493	0.00280575	0.00133708	0.0013888	0.00206578	0.00116125	0.00397641	0.000907246	0.00126485	0.000582476	0.00124885	0.00208634	0.0026995	0.00115199	0	0.00121055	0.00196689	0.00268793	0.000943068	0.00159773	0.00172357	0	0.00129466	0.000809796	0.0015166	0.00371568	0.0016566	0.00261143	0.00228914	0.00267234	0.000485038	0.00169562	0.00449903	0.00539216	0.00252897	0.00106947	0.000670835	0.00246225
92d770dad9b3d6ee1c3d2a219b270bc2	Bacteria	Firmicutes	Clostridia	Clostridiales	Ruminococcaceae	Ruminococcaceae UCG-014	Unassigned	0	0	0	0	0	0	0	0	0	0	0	0	0	0	0	0	0	0	0	0	0	0	0	0	0	0	0	0	0.00099662	0	0	0	0	0	0	0	0.00130067	0.000626362	0	0	0	0.00369338
94115fe4bea4e36422163ca213838e50	Bacteria	Firmicutes	Clostridia	Clostridiales	Lachnospiraceae	Unassigned	Unassigned	0.0011474	0.00238769	0	0.000861079	0.00121667	0	0	0	0	0.000262663	0.000977254	0	0.000323567	0	0.000262916	0.000494698	0	0	0	0	0	0.000627184	0	0	0	0	0	0	0.00173325	0	0	0.000195413	0.000201983	0.000148463	0	0	0.000319836	0	0	0	0	0
9484882b91ec7d5d8cc9e731f59a8867	Bacteria	Firmicutes	Clostridia	Clostridiales	Lachnospiraceae	Unassigned	Unassigned	0.00140238	0.00293869	0.00103418	0.000459242	0.00132247	0	0.00272988	0.000189382	0.0018133	0.00152068	0.00576243	0.000453623	0.000970702	0.000156821	0.000739451	0.00273159	0.0105776	0.00101236	0.000835835	0.00253318	0.00501967	0.00327032	0.00103012	0.00208244	0.00282039	6.67067e-05	0.0053	0.00013962	0.000779964	0.00764994	0	0.000923771	0.00119506	0.00378582	0.00113878	0	0.00334762	0.000626362	0.000603933	0.000218755	0.00136563	0
953173dddec7cc42911cea6626839c27	Bacteria	Firmicutes	Clostridia	Clostridiales	Lachnospiraceae	Lachnospiraceae UCG-006	uncultured bacterium	0	0	0	0	0	0	0	0	0	0.000387083	0.00394271	0	0	0	0	0	0	0	0	0	0	0	0	0	0.000579746	0	0	0	0	0	0	0	0	0	0	0	0	0	0	0	0	0
9566310e591b2f4f7eb6cf930d87b207	Bacteria	Firmicutes	Clostridia	Clostridiales	Lachnospiraceae	Unassigned	Unassigned	0.00135139	0.00132241	0	0	0.000952179	0	0	0.0001736	0	0.000276488	0.00188711	0	0	0	0.000361509	0.000688276	0	0	0	0	0	0	0	0	0	0	0	0	0	0.000415282	0	0	0.000504957	0.000940268	0.000421772	0	0.000277191	0	0	0	0	0
962c744e521fee19a39032a1c926779f	Bacteria	Actinobacteria	Coriobacteriia	Coriobacteriales	Eggerthellaceae	Enterorhabdus	Unassigned	0.000382468	0.000587738	0.000886438	0.0010907	0	0	0	0	0	0.000138244	0	0	0	0	0	0.000258103	0	0	0	0	0	0.000671983	0	0	0	0	0	0	0.000216657	0	0	0	0	0	0	0	0	0	0	0	0	0
96402b1e56e93ef019e0cd14dd069683	Bacteria	Firmicutes	Erysipelotrichia	Erysipelotrichales	Erysipelotrichaceae	Dubosiella	uncultured bacterium	0	0	0	0	0	0	0	0	0	0	0	0	0	0	0	0	0	0	0	0	0	0	0.00023214	0	0	0	0.00040458	0.000530556	0	0	0	0	0	0.00103924	0.000274152	0.000416468	0.00345423	0.00582789	0.00045295	0.000631958	0.00091042	0.00332172
96632c9f8d29ab5babf9316bcfc40985	Bacteria	Bacteroidetes	Bacteroidia	Bacteroidales	Muribaculaceae	uncultured bacterium	uncultured bacterium	0	0	0	0	0	0	0.00136494	0.0127517	0	0.00734074	0	0.00243524	0.00650076	0.00147859	0.00803536	0.00187125	0	0	0	0	0	0	0.000754454	0	0	0.00182332	0	0.000851682	0	0	0	0	0	0	0.00130749	0	0	0	0	0	0	0
972d74fc72794553425110c9d2fae661	Bacteria	Bacteroidetes	Bacteroidia	Bacteroidales	Bacteroidaceae	Bacteroides	Unassigned	0	0	0	0	0	0.00428549	0.000111424	0	0.000527923	0.000345609	0	0	0	0.000470462	0	0	0	0	0	0.00291428	0.00295034	0	0.000275666	0	0.00277338	0	0.00169924	0.00083772	0	0.000764994	0	0.000604004	0	0	0	0.000981675	0.000810252	0.00108932	0	0	0.000503127	0
977cf6025346f218f2e705eca0e2a3ee	Bacteria	Bacteroidetes	Bacteroidia	Bacteroidales	Tannerellaceae	Parabacteroides	Parabacteroides goldsteinii CL02T12C30	0	0	0	0	0	0.000711046	0	0	0	0	0	0	0	0	0	0	0	0	0	0.00237626	0.000860515	0	0	0.000592417	0.000924461	0	0	0.000642252	0	0.000633852	0	0	0	0	0	0	0	0	0	0	0	0
97cf8b9eab86df76e8e57e18ee81b752	Bacteria	Firmicutes	Clostridia	Clostridiales	Ruminococcaceae	Ruminococcaceae UCG-014	Unassigned	0	0	0	0	0	0	0	0	0	0	0	0	0.00302977	0	0	0	0	0	0.0139242	0	0	0	0	0	0	0	0	0	0	0	0	0.00168766	0	0.00133617	0.0022143	0.000356973	0	0	0	0	0.00433647	0
9825eb07138fafcfcadae85892d7beb9	Bacteria	Firmicutes	Clostridia	Clostridiales	Lachnospiraceae	Marvinbryantia	Clostridiales bacterium CIEAF 012	0.000203983	0	0	0	0	0.000211392	0	0	0	0	0	0	0	0	0	0.000430172	0	0	0.00015197	0.000224175	0.000307327	0	0.000203122	0.000251328	0	0	0	0.000293202	0	0.000524567	0	0.000319767	0.000218815	0	0	0	0.000255869	0.000408497	0	0	0.000167709	0
98deeb012f2d66a4c5364504c355a696	Bacteria	Firmicutes	Clostridia	Clostridiales	Lachnospiraceae	Unassigned	Unassigned	0.00109641	0.00179995	0	0	0.00275074	0	0	0	0	0.000967706	0.00158382	0	0	0	0.00154463	0	0	0	0	0	0	0	0	0	0.00103414	0	0	0	0	0	0	0	0.00151487	0.0010145	0	0	0	0	0	0	0	0
99184c59a8c6e56979d34d09b6df58af	Bacteria	Firmicutes	Clostridia	Clostridiales	Ruminococcaceae	[Eubacterium] coprostanoligenes group	gut metagenome	0	0	0	0	0	0	0	0	0	0	0.00084246	0	0	0	0	0.00105392	0	0	0	0	0.000676119	0	0	0	0	0	0	0	0	0	0	0	0	0	0	0	0	0	0	0	0	0
991ae07a46a28db56fb854b3dc7a8f37	Bacteria	Bacteroidetes	Bacteroidia	Bacteroidales	Bacteroidaceae	Bacteroides	Bacteroides acidifaciens	0	0	0	0	0	0.000326697	0	0	0	0.000262663	0	0	0	0	0.000920205	0	0	0	0	0.000874283	0.00860515	0	0	0	0.000219364	0.00418029	0	0	0	0	0	0	0	0	0	0	0	0	0	0	0	0
997f4687d1f478e155eee50911a6dcdc	Bacteria	Firmicutes	Clostridia	Clostridiales	Lachnospiraceae	Unassigned	Unassigned	0	0	0	0	0	0.00161427	0	0	0	0.00116125	0	0	0	0	0.00121599	0	0	0	0	0.00244351	0	0	0	0	0.000877454	0	0	0	0	0	0	0	0	0	0	0	0	0	0	0	0	0
99928ddb64cacb8560cacd8c0820fb77	Bacteria	Firmicutes	Clostridia	Clostridiales	Lachnospiraceae	Blautia	Unassigned	0.00112191	0	0	0	0	0	0	0	0.000183625	0	0.00124684	0	0	0	0	8.60345e-05	0	0	0	0	0	0	0	0	0	0	0	0	0.000823295	0	0	0	0	0	0	0	0	0	0	0	0	0
999c3ecfd422776fb2edee3e022c75e2	Bacteria	Firmicutes	Erysipelotrichia	Erysipelotrichales	Erysipelotrichaceae	Dubosiella	uncultured bacterium	0	0	0	0	0	0	0	0	0	0	0	0	0	0	0	0	0	0	0.00195661	0	0	0	0	0.00143616	0.000360383	0	0	0	0	0	0	0.00190084	0.00541987	0	0	0	0	0	0	0	0	0
9a1b16a10b807abc499b06ea28179382	Bacteria	Firmicutes	Clostridia	Clostridiales	Lachnospiraceae	Unassigned	Unassigned	0	0	0	0	0	0.00403567	0	0	0	0	0	0	0	0	0	0	0	0	0	0	0	0	0	0.00129255	0	0	0.00169924	0.00203845	0	0	0	0.000692828	0.00148121	0	0	0	0	0	0	0	0	0
9ac8e7240e2567f78d575c9fd26859f8	Bacteria	Bacteroidetes	Bacteroidia	Bacteroidales	Tannerellaceae	Parabacteroides	uncultured Bacteroidales bacterium	0	0	0	0	0	0.0384926	0.0119223	0.0373398	0.0371841	0.0105756	0	0.00763997	0.0122661	0.0143155	0.0113382	0	0.0195025	0.0138937	0.0140762	0.0189652	0.0152229	0.000358391	0.00915501	0.0332651	0.0288306	0.00191226	0.0309099	0.0335786	0	0.0286545	0.0136269	0.0136612	0.0174715	0.0252883	0.00921572	0.0129105	0.0324954	0.0345861	0.0221191	0.0171358	0.00922399	0.0112427
9af67d48427869be7b5f3eaaf6faf858	Bacteria	Firmicutes	Clostridia	Clostridiales	Defluviitaleaceae	Defluviitaleaceae UCG-011	uncultured bacterium	0	0	0	0	0	0.000787916	0	0	9.18126e-05	0.000165893	0	0	0	0.000179224	9.85934e-05	0	0	0	0	0.000134505	0	0	0	0.000376993	0.000203695	0	0	0.000307164	0	0.000458996	0	0.000319767	0.000235647	2.47439e-05	0.000126532	0.000208234	0.000447771	0.000816993	0.000415204	0.000437509	0.000335418	0.000487805
9aff7051edb9ddc25bf3cba000dc44f5	Bacteria	Firmicutes	Clostridia	Clostridiales	Lachnospiraceae	Lachnospiraceae NK4A136 group	Unassigned	0.000790433	0	0	0	0	0.00295949	0	0	0	0	0	0	0	0	0	0	0	0	0	0	0.00161859	0	0	0	0.00380752	0.000177885	0	0	0	0.00349711	0.000961898	0.000923771	0.00282776	0	0	0	0.00113009	0	0.000943645	0	0	0.0018583
9ba0e6555dd1e51e4138ad1c91852da3	Bacteria	Deferribacteres	Deferribacteres	Deferribacterales	Deferribacteraceae	Mucispirillum	Unassigned	0.000815931	0.000881607	0	0.000401837	0.000211595	0.00455454	0.000947102	0.000157818	0.00126242	0.000470029	0.00124684	0.00248299	0.000647135	0.000627282	0.00044367	0.000344138	0.00231386	0.00191999	0.0010068	0.00203999	0.00243812	0	0.000275666	0.00113098	0.00225631	0.000311298	0.000283206	0.00041886	0.000433313	0.00148627	0.00138941	0.000604004	0.000370302	0.00056911	0.000168709	0.00279629	0.00304911	0.00253268	0.000415204	0.0019931	0.00150938	0.00390244
9bcf789a4af379a4880d436f297f41a3	Bacteria	Bacteroidetes	Bacteroidia	Bacteroidales	Muribaculaceae	uncultured bacterium	uncultured bacterium	0.000790433	0.00106528	0.000984931	0.00166475	0.00211595	0.00222923	0.00136494	0.00176757	0.00201988	0.000760341	0.00128054	0.00114599	0.00267679	0.00248673	0.000723018	0.00105392	0.00110184	0.00178035	0.000797842	0.000650108	0.00149566	0.00232954	0.00136382	0.00249533	0.0022093	0.000711538	0.00267023	0.0013962	0.0020799	0.00251355	0	0.00117248	0.00136338	0.00165784	0.000506126	0.000208234	0.00292117	0.00250545	0.00234024	0	0.000622919	0.00204413
9c4a860d492614e9e29eacd11aef2e7d	Bacteria	Firmicutes	Clostridia	Clostridiales	Peptococcaceae	uncultured	uncultured bacterium	0.00071394	0.000551005	0.000590958	0	0.00132247	0.000864786	0.000557119	0.000426109	0.000986986	0.000552975	0.000404381	0	0.000882457	0.000492865	0.000706586	0.000387155	0.00134975	0.00164072	0.000968808	0.000381098	0	0.00107517	0	0	0.000282039	0	0	0.00034905	0	0.00072128	0.00106878	0.000746123	0	0.00089078	0	0	0.000575705	0	0	0	0	0.000418118
9c516550b4488a744ce165bd4e735a25	Bacteria	Firmicutes	Clostridia	Clostridiales	Ruminococcaceae	Ruminococcaceae UCG-014	Unassigned	0.000254978	0	0	0	0	0	0	0	0	0	0	0	0.00102953	0.000806506	0.000328645	0	0	0	0	0	0	0	0	0	0	0	0	0.000572442	0	0	0	0.000195413	0	0	0.00107552	0	0	0.00100763	0	0.00109377	0	0.000882695
9c8001029871faeee14c02dee22667c4	Bacteria	Firmicutes	Clostridia	Clostridiales	Lachnospiraceae	Unassigned	Unassigned	0.00130039	0	0	0	0.000634786	0.000172957	0	0.000252509	0.000459063	0.000165893	0	0.000214874	0.000323567	0	0.000213619	0.000666767	0.00118448	0.00062836	0.000873827	0	0	0	0	0.000610369	0.000141019	0	0	0	0	0	0.00229787	0.000266472	0.000538621	0.000420646	0	0.000416468	0	0	0	0.00012153	0.000287501	0
9cf130bcd878b4b9f283be040a7db275	Bacteria	Firmicutes	Clostridia	Clostridiales	Lachnospiraceae	Lachnospiraceae NK4A136 group	Unassigned	0.00196333	0.00187342	0.00157589	0.00510907	0.00312103	0	0	0	0	0	0	0	0	0	0	0.00253802	0	0	0	0	0	0	0	0	0	0	0	0	0.00268654	0	0	0	0	0	0	0	0	0	0	0	0	0
9d03f6af76ef7de88b6970dcd9d62fa0	Bacteria	Firmicutes	Clostridia	Clostridiales	Clostridiales vadinBB60 group	Unassigned	Unassigned	0	0	0	0	0	0	0	0.000205164	0	0.000124419	0	0.000405873	0	0	0	0	0	0	0	0.000515603	0	0	0	0	0	0	0	0.000195468	0	0	0	0	0	0	0	0	0	0	0	0	0	0
9f16b785f5dc84b45fcbc938ff59f8f2	Bacteria	Firmicutes	Clostridia	Clostridiales	Ruminococcaceae	[Eubacterium] coprostanoligenes group	Unassigned	0.0011984	0	0	0	0	0.00568837	0	0	0.00206578	0.00123037	0	0	0	0.00340525	8.21612e-05	0.00511905	0.0013222	0	0.00526196	0.000851865	0.00684314	0	0	0.0053138	0	0.000222356	0	0.0222135	0	0.00271026	0	0	0	0	0	0.00249881	0.00249472	0.00245098	0.00128336	0	0	0.0030662
9f2df8fa890eda5fccf40e73c85e5ef7	Bacteria	Bacteroidetes	Bacteroidia	Bacteroidales	Muribaculaceae	uncultured bacterium	uncultured bacterium	0.00145338	0.00080814	0.00108342	0.00195178	0.000952179	0	0	0	0.000275438	0.000525326	0.00178602	0	0	0	0	0.00208634	0	0	0.00045591	0	0	0.00147836	0	0	0.000548409	0	0	0	0.00142993	0.00163927	0	0.00211401	0.00361886	0.00502301	0.000885721	0	0.00326233	0.00100763	0	0.000340285	0	0.00192799
9f3ae35971e7c91a738fc80dffc8bcd3	Bacteria	Tenericutes	Mollicutes	Mollicutes RF39	uncultured bacterium	uncultured bacterium	uncultured bacterium	0	0	0	0	0	0.00119148	0	0.00115207	0.000504969	0.00149303	0	0	0.000823626	0.000649685	0.000805179	0	0	0	0.00030394	0	0	0.000582385	0.000856015	0.00321341	0.000156688	0.00224579	0.00117328	0.00187091	0.000389982	0.00131142	0	0.000586239	0	9.89756e-05	0	0	0	0	0	0	0	0
9f65bcb2b4a398e653c287a0229dc32b	Bacteria	Bacteroidetes	Bacteroidia	Bacteroidales	Muribaculaceae	uncultured organism	uncultured organism	0.00137688	0.00374683	0.00270856	0.00401837	0.0044964	0.00730264	0.0082175	0.0192696	0.00677118	0.0124419	0.00107835	0.0347857	0.0317979	0.0105966	0.00910346	0.0141312	0.00895243	0.00684214	0.0168877	0.00172615	0.00698656	0.0193083	0.00539725	0.0116868	0.0031181	0.0189669	0.0101145	0.0143669	0.0115261	0.0090925	0	0.00500968	0.00501591	0.00606226	0.0239145	0.00553308	0.0104267	0.00577342	0.00777564	0.00950367	0.00608544	0.0127526
9f6f19bcddd997e578ba1853e9ffdd1d	Bacteria	Firmicutes	Clostridia	Clostridiales	Lachnospiraceae	[Eubacterium] xylanophilum group	uncultured bacterium	0.00262628	0.00672226	0.00226534	0	0	0	0	0	0	0	0	0	0	0	0	0.0015056	0	0	0	0	0	0	0.00161047	0.00165159	0.00374485	0	0	0	0.00112661	0.00231684	0.005237	0.00120801	0.00281093	0	0	0	0	0	0	0	0	0.00285714
9f77fe9fbb323db942b9f6c3f2eabff3	Bacteria	Firmicutes	Clostridia	Clostridiales	Ruminococcaceae	Ruminococcaceae UCG-014	Unassigned	0	0.000477537	0	0	0	0	0	0.000615491	0.000344297	0	0	0	0.000235322	0	0	0	0.000688648	0	0	0	0.000819538	0	0	0	0	0	0.000647328	0	0	0	0	0	0.000488125	0.00089078	0	0	0.000447771	0	0	0	0	0
9f7e72a310d91da41588d2651a51ff53	Bacteria	Verrucomicrobia	Verrucomicrobiae	Verrucomicrobiales	Akkermansiaceae	Akkermansia	uncultured bacterium	0	0.00187342	0	0	0	0	0	0	0	0	0	0	0	0	0	0.00197879	0	0	0	0	0	0	0	0	0	0	0	0	0	0	0	0	0	0	0	0	0	0	0	0	0	0
9f854d57842488a7d8c3828af8d2e882	Bacteria	Firmicutes	Erysipelotrichia	Erysipelotrichales	Erysipelotrichaceae	Erysipelatoclostridium	[Clostridium] cocleatum	0.000229481	0.000257136	0	0	0	0	0.00122566	0.00183069	0	0	0	0.0010505	0.000264737	0.00100813	0	0.000322629	0.000909016	0.00918104	0.000911819	0	0	0.000895977	0.00011607	0	0	0	0	0	0	0	0.00112221	0	0	0.000296927	0	0.000773441	0	0	0.000566187	0.000583345	0.000718752	0
9f90b3fbae5fd55f61c9d91760974110	Bacteria	Firmicutes	Clostridia	Clostridiales	Lachnospiraceae	Unassigned	Unassigned	0	0	0	0	0	0	0	0	0	0	0	0	0	0	0	0	0	0	0	0	0	0	0	0	0	0	0	0	0	0	0	0	0	0	0	0	0	0	0	0	0	0
9fb5d04b1e8001aebf0177b36fb57fba	Bacteria	Patescibacteria	Saccharimonadia	Saccharimonadales	Saccharimonadaceae	Candidatus Saccharimonas	uncultured bacterium	0	0	0	0	0	0	0.000501407	0.000410328	0.0010788	0.00131332	0	0.000286499	0.000382398	0.000604879	0.000575128	0	0.00126711	0.000209453	0.000664868	0	0.00243812	0	0.00171203	0.000987362	0.000846116	0.00113401	0.00194198	0.000879606	0	0.000961707	0	0	0	0.000371159	0.000358506	0	0	0	0	9.72242e-05	0	0
9fedde04096e8d40cd50615921f2b4e6	Bacteria	Firmicutes	Clostridia	Clostridiales	Ruminococcaceae	Ruminococcaceae UCG-014	Unassigned	0.000458961	0.00080814	0	0.00120551	0.000687685	0	0	0	0	0.000331785	0.00107835	0	0	0.000515268	0.000279348	0.000666767	0	0	0	0.00109846	0.00129077	0	0.000943068	0	0.000517071	0	0	0.00083772	0	0.00133328	0	0	0.000319806	0	0	0	0	0	0.000641679	0	0	0
a06f4d152cc91e5f5594b5523535f7dc	Bacteria	Firmicutes	Clostridia	Clostridiales	Lachnospiraceae	Unassigned	Unassigned	0.00203983	0.00304889	0.00108342	0.00384615	0.000634786	0.000442002	0.000222847	0	0	0.00044238	0.00198821	0.000310374	0	0	0.000262916	0.00144108	0.000688648	0	0	0	0.000245861	0	8.70524e-05	0.000161568	0.000579746	0	0	0	0	0.000983564	0.000801582	0.000390826	0	0	0	0	0.000341159	0.000517429	0	0	0	0
a07e49b8147733eacd8db679dab8abb6	Bacteria	Patescibacteria	Saccharimonadia	Saccharimonadales	Saccharimonadaceae	Candidatus Saccharimonas	uncultured bacterium	0.00058645	0.00102854	0.000590958	0.000287026	0.000581887	0.00232531	0	0	0	0	0.000707666	0	0	0	0	0.00172069	0	0	0	0	0.00206933	0.00304632	0.00362718	0.00096941	0.00189593	0.00386899	0.00829389	0.00240146	0.00190658	0.00566095	0.00042751	0.000621769	0.00203666	0	0	0.000327225	0.000597028	0.00250545	0	0	0	0.000789779
a08cc0833c96ccc87e6110caa2e6e43a	Bacteria	Bacteroidetes	Bacteroidia	Bacteroidales	Muribaculaceae	Unassigned	Unassigned	0	0	0	0	0	0.000884003	0.00395554	0.00642321	0.00179035	0.00547445	0	0.0116509	0.00785387	0.00642964	0.0040259	0	0.00639066	0.00349089	0.00127275	0.0012778	0.00249959	0	0.00362718	0.000843746	0.000814779	0.0120961	0.00295343	0.0012845	0	0	0.0026185	0.00188307	0.000841595	0	0.00828782	0.00258805	0	0	0	0.00189587	0	0
a091499ebf351c04cdb0d13f68d0d242	Bacteria	Firmicutes	Clostridia	Clostridiales	Lachnospiraceae	Lachnospiraceae NK4A136 group	uncultured bacterium	0.00168286	0.000734673	0	0.000574053	0	0	0	0	0	0	0	0	0	0	0	0.00077431	0	0	0	0	0	0	0	0.000215424	0	0	0	0	0.00112661	0	0	0.000568475	0.000218815	0.000940268	0	0.000446216	0.000170579	0	0	0	0	0
a0a9022080996b3b8904c0aaa2efab59	Bacteria	Bacteroidetes	Bacteroidia	Bacteroidales	Muribaculaceae	mouse gut metagenome	mouse gut metagenome	0.000433463	0.000477537	0.00167438	0.000516648	0.00153407	0.000653394	0	0	0	0	0.00148273	0	0.000500059	0	0.00029578	0.000408664	0.00129466	0	0	0.000672525	0	0	0.00237943	0.00202858	0.00114382	0	0	0.000390936	0.00064997	0	0	0.00294896	0.00289509	0	0	0	0.00375275	0.00117102	0	0	0	0.0018583
a2fce9c7488f632873ff8e3d6400f4f9	Bacteria	Firmicutes	Clostridia	Clostridiales	Lachnospiraceae	Lachnospiraceae NK4B4 group	uncultured bacterium	0	0.00194688	0	0	0	0	0	0	0	0	0.00259478	0	0	0	0	0.00137655	0	0	0	0	0	0.000582385	0	0	0	0	0	0	0.000953289	0	0	0	0	0	0	0	0.000341159	0	0	0	0	0
a351f5438bb997e02eaf3bdcd94fbdcc	Bacteria	Firmicutes	Clostridia	Clostridiales	Lachnospiraceae	Unassigned	Unassigned	0.00124939	0.00102854	0.00108342	0	0	0	0	0	0	0	0.00124684	0	0	0	0	0	0.000330551	0	0.000246951	0.00017934	0.000553188	0.000627184	0	0	0.000109682	0	0	0	0	0	0.000801582	0.000319767	0	0	0	0.000208234	0	0	0	0	0	0.000255517
a37390ad5c179183b8547d4b0555a58c	Bacteria	Bacteroidetes	Bacteroidia	Bacteroidales	Muribaculaceae	Unassigned	Unassigned	0	0	0	0	0	0.00015374	0.000334271	0.000157818	0.000275438	0.000373258	0	0.000907246	0.000588305	0.000560073	0.000312212	0	0.000385643	0.000383998	0.000132974	0.000156923	0.000286838	0	0.000145087	7.18081e-05	9.40129e-05	0.00106731	0.000283206	0.000153582	0	0.000590138	0.000641265	0.000230943	0.000100991	0.00056911	0.000674835	0.000475964	0.000597028	0.000653595	0.000528441	0.000388897	0.000311459	0.000766551
a463d93f29f74d070c33b7ccbdd93d55	Bacteria	Firmicutes	Clostridia	Clostridiales	Lachnospiraceae	Unassigned	Unassigned	0.000815931	0.00341623	0	0.00149254	0.00391452	0.000960873	0	0	0	0	0.00552654	0	0	0	0	0.000903362	0	0	0	0	0.00135224	0	0	0	0.000313376	0.000311298	0	0.000432822	0	0.00118028	0	0	0	0	0	0	0	0	0	0	0	0
a46d1865567992846e1003bf0859fbac	Bacteria	Bacteroidetes	Bacteroidia	Bacteroidales	Muribaculaceae	Unassigned	Unassigned	0.000841429	0.00168975	0.0014774	0.00275545	0.00190436	0.00405489	0.00596117	0.0104002	0.00314458	0.00652511	0.000539174	0.0183598	0.0172667	0.00526469	0.00517615	0.00737745	0.00471035	0.00422398	0.0085673	0.000963953	0.0040772	0.00913897	0.00284371	0.00648068	0.00147287	0.0102284	0.00497633	0.00952208	0.00602305	0.00489596	0.00117565	0.00335755	0.00228914	0.00425595	0.0136443	0.00303427	0.00498945	0.00413943	0.00498245	0.00595499	0.00340209	0.00773519
a474107045e6c5ba9e550512ff8f2e1c	Bacteria	Firmicutes	Clostridia	Clostridiales	Lachnospiraceae	Lachnospiraceae NK4A136 group	Unassigned	0.00135139	0	0	0	0.00116377	0	0	0	0	0	0.00161752	0	0	0	0	0.00062375	0	0	0	0	0	0	0	0	0	0	0	0	0.00363983	0	0	0	0	0	0	0	0	0	0	0	0	0
a481d4170b4c88d98c8d924b8ae10fb4	Bacteria	Firmicutes	Clostridia	Clostridiales	Lachnospiraceae	Unassigned	Unassigned	0.000917922	0.00231422	0	0	0	0.000269045	0	0	0	0	0.0020556	0	0	0	0	0	0	0	0	0	0	0	7.25437e-05	0.000161568	0.000423058	0	0	0	0	0	0	0.000390826	0.000302974	0	0	0	0	0	0	0	0	0
a4b9eaf04f8ef07402b2f1d54a7aaa09	Bacteria	Bacteroidetes	Bacteroidia	Bacteroidales	Bacteroidaceae	Bacteroides	Bacteroides acidifaciens	0	0	0	0	0	0.000288262	0	0	0	0.000207366	0	0	0	0	0.000903773	0	0	0	0	0.000851865	0.0078061	0	0	0	0.000282039	0.00337981	0	0	0	0	0	0	0	0	0	0	0	0	0	0	0	0
a537290e478b1e910eac1a127f1be9a2	Bacteria	Firmicutes	Clostridia	Clostridiales	Lachnospiraceae	Lachnospiraceae UCG-006	Unassigned	0.00214182	0.00378357	0.00142815	0	0	0.000384349	0.000362127	0	0.00114766	0.00160363	0.00582982	0	0.000470644	0.000403253	0.00100237	0.00111845	0	0	0	0.00163648	0.000594165	0	0.000275666	0	0.00122217	0	0	0.00013962	0	0.000786851	0	0.000213178	0.000690108	0.000668085	0	0	0	0	0	0	0	0.000301974
a544a50ad8a3ef4590b8812603670785	Bacteria	Firmicutes	Clostridia	Clostridiales	Ruminococcaceae	Butyricicoccus	uncultured bacterium	0.00107091	0.00139588	0.00152664	0.00258324	0	0	0	0	0	0	0	0	0.000823626	0.000425656	0	0	0.00165276	0.000907631	0	0	0	0.00183675	0.000391736	0	0	0	0	0	0	0	0	0	0.000690108	0.000742317	0.000400683	0.000981675	0	0.00138889	0	0	0	0.000441347
a57acf7e18cb510fda969c6397c91493	Bacteria	Bacteroidetes	Bacteroidia	Bacteroidales	Muribaculaceae	uncultured bacterium	uncultured bacterium	0.00632347	0.00536311	0.00536787	0.00453502	0.00677105	0.00732185	0.00247918	0.00405593	0.00413157	0.00901349	0.00593092	0.00140862	0.00170608	0.00120976	0.00458459	0.00264556	0.000495827	0.00652796	0.00159568	0.00246593	0.00321669	0.00291193	0.00280019	0.00454186	0.0186146	0.000644831	0.00384351	0.00300183	0.00238322	0.00524567	0.00144285	0.0183866	0.0139873	0.00351363	0.000759189	0.00321276	0.00948848	0.00351307	0.0009059	0.000145836	0.000167709	0.00592334
a61f60b4115fb77b0467b36ae4af08d5	Bacteria	Firmicutes	Clostridia	Clostridiales	Ruminococcaceae	Ruminococcaceae UCG-014	Unassigned	0	0.000991808	0	0	0	0	0.0025906	0	0.000413157	0	0	0.00164737	0	0	0	0	0	0	0.000341932	0	0.00137273	0	0	0.000412897	0	0	0	0.000544518	0	0.000611995	0	0.00047965	0.000757435	0	0	0	0.000831574	0.00087146	0	0	0	0.00213705
a6612b6d735f26292e465df332d6a6ee	Bacteria	Firmicutes	Clostridia	Clostridiales	Ruminococcaceae	Ruminococcaceae UCG-014	Unassigned	0	0	0	0	0	0	0	0	0	0.00117507	0	0	0	0.000963326	0	0	0.00088147	0	0	0	0.000348304	0	0.00323545	0.000502657	0	0	0	0	0	0	0	0	0	0	0	0	0	0	0	0	0	0
a6803078e530d5a99af97727fbc74a8a	Bacteria	Firmicutes	Clostridia	Clostridiales	Ruminococcaceae	Oscillibacter	uncultured bacterium	0.000662944	0	0	0	0	0	0	0	0	0	0.00084246	0	0	0	0	0	0.000413189	0.000383998	0	0.000246593	0	0	0	0	0.000172357	0	0	0	0	0	0	0	0.000252478	0	0	0	0	0	0	0	0	0
a6cd67eaae2e3215a7ae249638e303bc	Bacteria	Firmicutes	Clostridia	Clostridiales	Clostridiales vadinBB60 group	uncultured bacterium	uncultured bacterium	0	0	0	0	0	0	0	0.000220946	0	0	0	0.000525248	0	0	0	0	0.000413189	0.000244362	0.000113977	0	0	0	0	0	0	0	0	0	0	0	0	0	0	0	0	0	0	0	0	0.000243061	0	0
a6f6680f4e3706739184b69a9597e522	Bacteria	Tenericutes	Mollicutes	Anaeroplasmatales	Anaeroplasmataceae	Anaeroplasma	uncultured bacterium	0.000688442	0.000257136	0.000246233	0.000688863	0.000317393	9.60873e-05	0	0.000978474	0.000459063	0.000470029	0.000572873	0	0.00061772	4.48059e-05	0.000575128	0.00015056	0	0.000453816	0.00290642	0.000851865	0.006208	0.000627184	0.00248099	0.00233376	0.00282039	0	0.00562366	0.00034905	0.000259988	0.00356269	0.00106878	0.000604004	0.00138022	0.000593854	0	0.000832937	0.000724962	0.00936819	0.00317065	0	0	0.000325203
a7e55016f551d0eb836dd5db7308e8f0	Bacteria	Firmicutes	Clostridia	Clostridiales	Lachnospiraceae	[Eubacterium] xylanophilum group	uncultured bacterium	0.00168286	0.000955075	0.00320102	0	0.00116377	0.00482358	0	0	0	0	0.00151643	0	0	0	0	0.000580733	0	0	0	0	0.00262252	0.00206075	0	0	0.00202128	0	0.00117328	0	0.00121328	0.00504896	0	0.000373061	0.00267627	0.000173207	0	0	0.00859293	0.00285948	0.000981391	0	0	0.00703833
a7f4eb9df1b5682399e44a4b234448a3	Bacteria	Bacteroidetes	Bacteroidia	Bacteroidales	Muribaculaceae	Unassigned	Unassigned	0.000688442	0	0.000984931	0.00126292	0	0	0	0	0	0	0.00121314	0	0	0	0	0.00103241	0	0	0	0	0	0	0	0.000394945	0	0	0	0	0	0	0	0	0	0	0	0	0	0	0	0	0	0
a885f8497e599cf883e57f67fe0c1cd6	Bacteria	Bacteroidetes	Bacteroidia	Bacteroidales	Bacteroidaceae	Bacteroides	Unassigned	0	0	0	0	0	0	0	0	0.00036725	0	0	0	0	0.00143379	9.85934e-05	0	0	0	0	0.000224175	0	0	4.35262e-05	0	0.00026637	0	0	0	0.000216657	0.00021857	0.000480949	0	0	0	0.000274152	0.00065445	0	0	0	0.000559039	4.79168e-05	0
a8d2b1fa90d8a53aebc975f88fd9d23a	Bacteria	Firmicutes	Clostridia	Clostridiales	Ruminococcaceae	Ruminococcaceae UCG-003	uncultured bacterium	0.000203983	0.000477537	0	0.000401837	0.000793483	0.000115305	0	0	2.29532e-05	0	0.000269587	0	0	0	1.64322e-05	0	0	0	0	0	8.19538e-05	0.000895977	0	0	0	0	0	0	0.000216657	6.55709e-05	0	0	0	0	0	5.94955e-05	0	0	0	0	0	0
a8ecc4b9cdb066f72aa8aead367929b8	Bacteria	Firmicutes	Clostridia	Clostridiales	Lachnospiraceae	Unassigned	Unassigned	0	0	0	0	0	0.000249827	0.00256275	0	0	0	0	0.00162349	0	0	0	0	0.00628047	0.00146617	0.00537594	0.0008967	0	0	0	0.000394945	0.000203695	0	0.000566412	0	0	0	0.000374072	0	0	0	0	0	0.000234547	0	0	0.000291673	0.00539064	0.00174216
a94ea53b478350e81c726d623bb3964b	Bacteria	Bacteroidetes	Bacteroidia	Bacteroidales	Muribaculaceae	uncultured bacterium	uncultured bacterium	0.0186899	0.0161628	0.032158	0.0232491	0.0243864	0.0071489	0.00654614	0.00762262	0.00587601	0.0108798	0.0251053	0.00525248	0.00597129	0.00712413	0.00657289	0.0121739	0.00980635	0.0163374	0.00870028	0.0156923	0.00686363	0.0170236	0.00397539	0.0109148	0.00731734	0.00302404	0.00881984	0.00857267	0.0226623	0.00769365	0.00700048	0.00769217	0.00932487	0.00940268	0.0044286	0.0221918	0.0184865	0.0135893	0.0085683	0.00877449	0.00924795	0.0145645
a97557bbf2801ed4ce64067ae3ef04fc	Bacteria	Firmicutes	Clostridia	Clostridiales	Lachnospiraceae	Unassigned	Unassigned	0	0	0	0	0	0	0	0	0	0.000276488	0	0.000572997	0	0	0	0	0	0	0.000436913	0	0.000819538	0	0.000174105	0.000897602	0	0	0	0	0	0	0.012665	0.00177648	0.00334955	0	0	0	0	0	0	0	0	0
a9f1fee792ac5834521741c7248542e0	Bacteria	Firmicutes	Clostridia	Clostridiales	Lachnospiraceae	Lachnospiraceae UCG-006	uncultured bacterium	0	0	0	0	0	0.00169114	0.00793894	0.00309324	0.00227236	0.00182482	0	0.00145637	0.00479468	0.00349486	0.00310569	0	0.00655593	0.00321162	0.00134873	0.00044835	0	0	0.00107365	0.00366221	0.00280472	0	0.00291297	0.000544518	0	0.00325669	0	0.00540051	0.00493175	0.0129163	0	0	0	0	0	0	0	0
aa313f676acd6ca6aeb266664ee0fd6f	Bacteria	Bacteroidetes	Bacteroidia	Bacteroidales	Muribaculaceae	uncultured bacterium	uncultured bacterium	0	0	0	0	0.000899281	0	0	0	0	0	0	0	0	0.00038085	0	0	0	0	0	0	0	0	0	0	0	0	0	0.00113092	0	0	0	0.000266472	0	0	0	0	0	0	0	0	0	0
aac86755669a7a8251bba9d88037cbc2	Bacteria	Firmicutes	Erysipelotrichia	Erysipelotrichales	Erysipelotrichaceae	Faecalibaculum	uncultured bacterium	0	0.00132241	0.00201911	0.000918485	0.00105798	0.000249827	0	0.00176757	0.00284619	0.00588918	0.000235889	0.000501373	0.00132369	0.00943164	0.00624425	0.000258103	0	0.000907631	0.000949812	0.0167907	0	0.00201595	0.000638384	0.000233376	9.40129e-05	0	0	0.000335088	0.00541641	0	0.00213755	0.007781	0.027234	0.0200673	0.0107763	0.00223108	0.00686582	0.0116558	0.0147964	0.0100627	0.0145428	0.0130314
ab0253d9d4e0a5e2c38b24912011bc1e	Bacteria	Firmicutes	Clostridia	Clostridiales	Lachnospiraceae	Unassigned	Unassigned	0	0	0	0.00304248	0	0	0	0	0	0.00044238	0	0	0	0	0.000164322	0	0	0	0	0	0	0	0	0	0	0	0	0	0	0	0	0	0	0	0	0	0	0	0	0	0	0
ab7cc0bb5354cb5d808ce00a2b5dbc07	Bacteria	Firmicutes	Clostridia	Clostridiales	Ruminococcaceae	Ruminococcaceae UCG-014	Unassigned	0	0	0	0	0	0	0	0	0	0	0	0	0	0	0	0	0	0	0	0	0	0	0	0	0	0	0	0	0	0	0	0.000284237	0	0	0.000337417	0	0	0.000408497	0	0	0	0
ab9f32b991d1d84fb94aa90918215240	Bacteria	Firmicutes	Clostridia	Clostridiales	Ruminococcaceae	Ruminococcaceae UCG-014	uncultured bacterium	0	0	0	0	0	0	0	0	0.000229532	0	0	0	0.000735381	0	0	0	0	0	0	0	0	0	0	0.00188496	0	0	0	0	0	0.000524567	0	0	0	0	0	0	0	0	0	0.000704876	0.00107813	0
ac71b62a377f9092d12b9420fdb2ef85	Bacteria	Firmicutes	Clostridia	Clostridiales	Ruminococcaceae	Unassigned	Unassigned	0.00101991	0.000587738	0.0021176	0	0.00201016	3.84349e-05	0.000529263	0.000868001	0.00036725	0	0.00158382	0.000286499	0.000411813	0.000134418	0	0.00159164	0.000440735	0.000767996	0.000113977	0	0.000327815	0.00143356	0.000507806	0.00190292	0	0.000177885	0.000323664	0.000293202	0.00407314	4.37139e-05	0	0.000977066	0.00097625	0.00168259	8.43544e-05	0.000118991	0.000490416	0.000190632	0	0.000243061	0.000646877	0.000487805
aced2b3b1b48610d5a8e8e47ed8e6a06	Bacteria	Bacteroidetes	Bacteroidia	Bacteroidales	Bacteroidaceae	Bacteroides	Unassigned	0.000203983	0.000146935	0	0	0	0.0181029	0	0.000205164	0.00234122	0	0	0	0	0.0030468	0.000476535	0.000258103	0.0010192	0.00160581	0.00112078	0.0125538	0.0119857	0.000313592	0.00118972	0.00152592	0.0102944	0.00226803	0.00485496	0.00318333	0.000216657	0.00334412	0.000855021	0.00177648	0.00185151	0	0	0.00428367	0.00194034	0.00269608	0.00215151	0.000340285	0.00218022	0.000998839
acf3ad957ce76e57d8606eaf6ee45113	Bacteria	Firmicutes	Clostridia	Clostridiales	Lachnospiraceae	Lachnoclostridium	Unassigned	0.000892425	0.00378357	0.00320102	0.00344432	0	0	0	0	0.00156081	0.000331785	0.000707666	0	0	0	0	0	0	0	0	0	0	0.00134397	0.00124775	0	0	0	0	0	0.00233989	0	0	0	0.00097625	0.00205374	0	0	0	0	0	0	0	0
ad3979a04aa29b86b03169782cf066f9	Bacteria	Firmicutes	Clostridia	Clostridiales	Ruminococcaceae	Ruminococcaceae UCG-014	uncultured bacterium	0.000229481	0.000146935	0	0	0.000370292	0	0.000362127	0	0	0	0	0	0	0	0	0	0	0	0.000341932	0	0	0	0	0	0	0	0	0.000335088	0	0	0.000320633	0.000159883	0.000117823	0	0.000231975	0	0.000383803	0	0.00045295	0	9.58336e-05	0
adfb293186db2c4e839ee7848cf0f5e0	Bacteria	Firmicutes	Clostridia	Clostridiales	Ruminococcaceae	Oscillibacter	uncultured bacterium	0.000841429	0.00106528	0	0	0	0.000345914	0.000250703	0	0	0.000290312	0.00101095	0	0	0	0.000279348	0	0	0	0	0.000381098	0	0.000716782	0.000130579	0.000197472	0.000501402	0	0	0	0	0.000349711	0	0.000461886	0.000319806	0.000296927	0	0	0.000362481	0	0	0	0	0
aea82f187af4fb2894e6a0fe3e37068d	Bacteria	Firmicutes	Clostridia	Clostridiales	Ruminococcaceae	Ruminococcaceae UCG-014	uncultured bacterium	0.000662944	0.000440804	0.00123116	0	0.000634786	0.000826351	0.000640686	0.00116786	0.000826313	0.000649746	0.00064027	0.000716247	0.00108836	0.000716894	0.000542264	0.000860345	0.00129466	0.000663269	0.000854831	0.000515603	0.0030118	0.000716782	0.000580349	0.00242352	0.000250701	0.000511418	0.00117328	0.0018011	0.00116995	0.00152999	0.00138941	0.000959301	0.000555453	0.00128668	0.000717012	0.000743693	0.000810252	0.00106209	0.000490696	0.000534733	0.000646877	0.000905923
aea96862a9b7673474d63a26ae1bf33c	Bacteria	Firmicutes	Clostridia	Clostridiales	Ruminococcaceae	Unassigned	Unassigned	0	0	0.000492465	0	0.000370292	0.000288262	0.000194992	0.000331418	0.000252485	0	0	0.000286499	0.000176491	0.000246432	0.000197187	0	0.000275459	0.000453816	0.000227955	0	0	0	5.80349e-05	0.000502657	0.000125351	0	0	0.000125658	0.000519976	0.00050271	0	0.000390826	0	0	0	0	0.000234547	0.000326797	0	0	7.18752e-05	0.000301974
af7bfcbca971bbac544f25400ba41275	Bacteria	Firmicutes	Clostridia	Clostridiales	Lachnospiraceae	[Eubacterium] xylanophilum group	uncultured bacterium	0	0.00341623	0	0.00223881	0.00163986	0	0	0	0	0	0.00148273	0	0	0	0	0	0	0	0	0	0	0.00515187	0	0	0	0	0	0	0.00394315	0	0	0	0	0	0	0	0	0.00078976	0	0	0	0
afe013d30cc5783ffd2a05bb52a6e78d	Bacteria	Bacteroidetes	Bacteroidia	Bacteroidales	Muribaculaceae	uncultured organism	uncultured organism	0.000152987	0.000146935	0.000246233	0.000114811	0.000158697	0	0	0.000142036	0	0	0.00020219	0	0.000352983	0	0	0.00062375	0	0	0	0	0	0.000179195	0	0	0	0	0	0	0.000823295	0	0	0	0	0	0	0	0	0	0	0	0	0
b0d12a9b721408e37ddcc93e7aea59f4	Bacteria	Firmicutes	Clostridia	Clostridiales	Lachnospiraceae	Unassigned	Unassigned	0.000764935	0	0	0	0	0	0	0	0	0.000801814	0.00252738	0	0	0	0	0	0	0	0	0	0	0	0	0	0.000908792	0	0	0	0	0.000590138	0	0.00047965	0	0	0	0	0.000724962	0	0	0	0	0.000534262
b12f07062cc91b49b3ccd3304c7acf70	Bacteria	Firmicutes	Clostridia	Clostridiales	Lachnospiraceae	GCA-900066575	uncultured bacterium	0	0	0	0	0	0	0	0	0	0	0	0	0	0	0	0	0	0	0	0	0	0	0	0	0	0	0	0	0	0	0	0	0	0	0	0	0	0	0	0	0	0
b18318f7fc7fc63430b6609907d966b4	Bacteria	Firmicutes	Clostridia	Clostridiales	Lachnospiraceae	GCA-900066575	uncultured bacterium	0.00112191	0.00312236	0	0	0	0	0.0011978	0.000710182	0.00144605	0	0.00245998	0.000453623	0.00111778	0.00114255	0	0.00116147	0.00264441	0	0	0	0.000594165	0	0	0	0	0	0	0.000404898	0.00155993	0.00111471	0	0	0.00215448	0.00269709	0	0	0.00159918	0.00196078	0.000792662	0	0	0.00141696
b209b37f24e7c830f9eb9bf717c20b74	Bacteria	Firmicutes	Clostridia	Clostridiales	Lachnospiraceae	Lachnospiraceae NK4A136 group	Unassigned	0	0.00179995	0	0	0	0.00159505	0	0	0	0	0	0.000883371	0	0	0	0	0	0	0.000683865	0	0	0.00219514	0	0	0	0	0	0	0	0	0	0	0	0	0	0	0.00132199	0	0	0	0	0.00192799
b223bd68f5c20ed8518a9fccec373aaf	Bacteria	Firmicutes	Clostridia	Clostridiales	Ruminococcaceae	Ruminococcaceae UCG-014	uncultured bacterium	0.0011474	0	0	0	0	0	0	0	0	0	0	0	0	0	0	0.000967888	0	0	0	0	0	0	0	0	0	0	0	0.000530556	0.00233989	0	0	0	0	0	0	0	0	0.00174292	0	0.000656264	0	0
b2623de329021d68a4ed58315750ed15	Bacteria	Bacteroidetes	Bacteroidia	Bacteroidales	Muribaculaceae	uncultured bacterium	uncultured bacterium	0	0.000881607	0.000787944	0	0	0.00249827	0	0.000757528	0	0.00105065	0	0	0	0	0.000838044	0.00118297	0	0	0	0.000739778	0	0.00138876	0.000551332	0.00087965	0.00159822	0	0	0	0.000953289	0.00201084	0	0.0010126	0.00129606	0	0	0	0	0	0	0	0	0.000998839
b29b12b21fba6f56e40ad1ceb6c31fb1	Bacteria	Bacteroidetes	Bacteroidia	Bacteroidales	Muribaculaceae	uncultured bacterium	uncultured bacterium	0	0.00154281	0.000590958	0	0	0.00146053	0	0	0.00128538	0	0.00104465	0	0	0	0	0	0	0	0	0	0	0	0	0.00181316	0	0	0	0.00076791	0.000953289	0.00231684	0	0	0.00171685	0.00175682	0	0	0.00144992	0.00185185	0	0	0	0.00171893
b2d36453c14cd86c98b51bf189796945	Bacteria	Firmicutes	Clostridia	Clostridiales	Lachnospiraceae	Unassigned	Unassigned	0	0	0	0	0	0.00201783	0	0	0.0047054	0.000691219	0	0	0	0.0091404	0.00285921	0	0.00454508	0.000488724	0.00493902	0.00506636	0	0	0	0.007109	0.00175491	0	0	0.000293202	0	0.000393425	0	0.00566698	0	0	0.000253063	0.0200797	0.00398729	0.000708061	0.00101914	0.00111808	0.00153334	0.00671312
b2e4031bbe776b4340d73fcf9da341fd	Bacteria	Firmicutes	Clostridia	Clostridiales	Lachnospiraceae	GCA-900066575	uncultured bacterium	0	0	0	0	0	0	0	0	0	0.000552975	0	0	0	0	0.000180755	0	0	0	0	0	0	0	0	0	0	0	0	0	0	0	0	0	0.00102675	0	0	0	0	0	0	0	0	0
b3ee3badd646c3aea14ea6470ec58611	Bacteria	Firmicutes	Clostridia	Clostridiales	Lachnospiraceae	Unassigned	Unassigned	0.00267727	0.00374683	0.00576184	0.0102755	0	0	0	0	0.00126242	0	0.00808762	0.000549123	0.00229439	0.000582476	0.00014789	0.000537715	0.00206594	0.00209453	0.000550891	0.00430416	0.000204884	0.00524147	0.00023214	0	0.000595415	0	0	0	0.00940289	0	0.00374072	0.00275355	0.00254162	0.00593854	0	0.00699072	0.000788929	0.000980392	0.00328389	0.00131253	0.00122188	0
b41aaead1f4419f7763071b021984699	Bacteria	Bacteroidetes	Bacteroidia	Bacteroidales	Muribaculaceae	uncultured bacterium	uncultured bacterium	0	0	0	0	0	0.0044008	0.00128137	0.000789092	0.00105585	0.000497678	0	0	0	0	0	0.000645258	0.00360852	0.00286253	0.00121576	0	0.00249959	0.00192635	0.00171203	0.00664225	0.00253835	0	0.00388397	0.00524971	0	0.00231684	0	0.00113695	0	0	0	0	0.00113009	0.00206972	0	0	0.00122188	0.00178862
b41aba7c6a752e25f7e72d671f16b196	Bacteria	Bacteroidetes	Bacteroidia	Bacteroidales	Muribaculaceae	uncultured bacterium	uncultured bacterium	0.00094342	0.000771407	0.00270856	0.00177956	0.00153407	0	0	0	0	0	0.00259478	0	0	0	0	0.0012475	0	0	0	0	0	0.00134397	0	0	0	0	0	0	0.00212323	0.000874279	0	0.0025759	0.00478026	0.00668085	0.00105443	0	0.00411523	0.000544662	0.00158532	0	0	0.00204413
b439d4ff20a815994b0da8fbbf5a7268	Bacteria	Firmicutes	Clostridia	Clostridiales	Lachnospiraceae	[Eubacterium] xylanophilum group	uncultured bacterium	0	0	0	0	0.000581887	0	0	0	0	0	0	0	0	0	0	0	0	0	0	0	0	0	0	0	0	0	0	0	0	0	0	0.00113695	0.00265944	0	0	0	0.000319836	0	0.000754916	0	0	0
b47512a85f333f1cccd0a4444fec371a	Bacteria	Firmicutes	Clostridia	Clostridiales	Ruminococcaceae	Ruminiclostridium	uncultured bacterium	0.000152987	0.000551005	0	0.00223881	0.00137537	0.000211392	0	0.000236727	0	8.29463e-05	0	0	0	0	0	0.000365646	0	0.000418907	0	0	0.00038928	0	0	0	0	0	0	0	0	0	0	0	0	0	0	0	0	0	0	0	0	0.000371661
b4a097c47a379e5c7df880112df2e46b	Bacteria	Firmicutes	Clostridia	Clostridiales	Peptococcaceae	uncultured	uncultured bacterium	0.000994416	0.00117548	0.0013789	0.000516648	0	0.000499654	0.00061283	0.000457673	0	0.000248839	0.00101095	0.000405873	0	0	0.000312212	0.000408664	0	0	0	0.000381098	0.000348304	0	0.00023214	0.00017952	0.000736435	0.000244591	0	0	0.00112661	0.000743137	0	0.000426356	0.000959418	0	0.000231975	0.000803189	0.000852897	0.00111656	0.000679425	0.000340285	0	0.00058072
b5251d6533ed57371e989adfd19ab32e	Bacteria	Firmicutes	Clostridia	Clostridiales	Ruminococcaceae	Oscillibacter	uncultured bacterium	0.000662944	0	0	0	0.00047609	0.000384349	0	0	0	0	0	0	0	0	0.000262916	0	0	0	0	0	0.000942468	0.000627184	0	0	0	0	0	0	0	0	0	0.000337532	0	0	0	0	0	0	0	0	0	0
b53ec2e833cfab322080e623708ced66	Bacteria	Firmicutes	Clostridia	Clostridiales	Lachnospiraceae	Lachnospiraceae NK4A136 group	Unassigned	0.00196333	0.00154281	0	0	0	0.00322853	0	0	0	0	0	0	0	0	0	0	0	0	0	0	0.00139321	0.00295672	0	0.00244148	0.00440294	0	0	0	0	0.00417468	0.00106878	0.00170542	0.00272677	0	0	0	0.000746285	0.00114379	0.00169856	0	0	0.00343786
b5a046205715c0daa342b164521ae9f2	Bacteria	Firmicutes	Clostridia	Clostridiales	Lachnospiraceae	Lachnospiraceae NK4A136 group	Unassigned	0.00094342	0.0152812	0.0049739	0	0.0090457	0.0188523	0.00922031	0.0119311	0.00964032	0.00359434	0.00064027	0	0.0048241	0.00853552	0.00159393	0	0.00258932	0.0173497	0	0	0.00333962	0.00443509	0.00757356	0.00592417	0	0	0.00748473	0.00101923	0.00979288	0.00574838	0.0136269	0.0177293	0.00466244	0.0249171	0.000316329	0.0059793	0.00837971	0.000571895	0.000830408	0	0.000670835	0.0115447
b5e22ba25c9204b477ef5f5ce5208828	Bacteria	Firmicutes	Clostridia	Clostridiales	Ruminococcaceae	UBA1819	uncultured bacterium	0.0011729	0.00202035	0.000935684	0.00246843	0.00179856	0.000807134	0.000362127	0.000678619	0.000413157	0.000400907	0	0.000405873	0.00061772	0.000112015	0.000262916	0.00077431	0	0	0.000322936	0	0.000327815	0.00223994	0.000130579	0.000664225	0	0	0	0.000125658	0.0022099	0	0	0.000692828	0.000858427	0.00193002	0.000105443	0.000684198	0.00170579	0.000326797	0.000301967	0.000194448	0.000167709	0.000720093
b5e3059f5730d4c7b18bfda96ce95ebd	Bacteria	Firmicutes	Clostridia	Clostridiales	Ruminococcaceae	Ruminiclostridium 9	Unassigned	0.00193784	0.00462844	0.00187137	0.0032147	0.00259204	0.00119148	0.00150422	0.000741746	0.00114766	0.000594448	0.00178602	0	0.0013531	0.000739297	0.000558696	0.00103241	0.00181803	0.00178035	0	0.000874283	0.00208982	0.00170236	0.000710928	0.00109507	0.00112816	0.000466947	0.0020229	0.000572442	0.00173325	0.00163927	0.00154972	0.00186531	0.00139705	0.00170733	0.000485038	0.0013089	0.00132199	0.00160675	0.00135885	0.00114238	0.000886461	0.00106852
b5e890cbdeb81f11ee85c56f279e1f86	Bacteria	Firmicutes	Clostridia	Clostridiales	Lachnospiraceae	Lachnospiraceae NK4A136 group	uncultured bacterium	0	0	0	0	0	0	0	0	0	0	0	0	0	0	0	0	0	0	0	0	0	0	0	0	0	0	0	0	0	0	0	0	0	0	0	0	0	0	0	0	0	0
b5ec70ab0cc7c4879616c67287439d68	Bacteria	Bacteroidetes	Bacteroidia	Bacteroidales	Muribaculaceae	uncultured bacterium	uncultured bacterium	0	0	0	0	0	0.00144131	0	0	0	0	0	0	0	0	0	0	0	0	0	0	0.000635142	0	0.00143636	0.000682177	0.000783441	0	0.00101145	0	0	0.00102728	0	0	0	0	0	0	0	0	0	0	0	0
b5f6f56afc9789c36bc7816e3b411fc1	Bacteria	Firmicutes	Erysipelotrichia	Erysipelotrichales	Erysipelotrichaceae	Turicibacter	uncultured bacterium	0	0.000514271	0.000984931	0	0.00650656	0.00586133	0.00852391	0.0392336	0.0453325	0.0252295	0.000269587	0.0141578	0.0644782	0.0340301	0.0496746	0	0.0574884	0.0423445	0.138863	0.0550798	0.0243608	0.00147836	0.522489	0.0690435	0.0181758	0.195273	0.188049	0.115005	0.0022099	0.0107755	0.0164591	0.00220284	0.00887041	0.0239768	0.0241254	0.0285281	0.0171859	0.0183551	0.0125316	0.0174274	0.0314095	0.0298026
b5f99257079305799786dcd7f71f3e0a	Bacteria	Proteobacteria	Deltaproteobacteria	Desulfovibrionales	Desulfovibrionaceae	uncultured	uncultured Desulfovibrionales bacterium	0.00094342	0.000587738	0.000295479	0.000401837	0.00158697	0.000307479	0.000445695	0.000220946	0.00036725	0	0.000438079	0.000668497	0.000264737	0.000268835	0.000262916	8.60345e-05	0.0016803	0.000698178	0.000227955	0.000493185	0.000491723	0.000447989	0.000130579	0.00026928	0.000125351	0	0.00040458	0.000237354	0.000389982	0.000174856	0.00491637	0.000568475	0.000420797	0.000717573	0.000168709	0.000743693	0.00102348	0.000381264	0.000188729	0.00155559	0.00146146	0.000255517
b662cfbdc01acc754bc3e7b243b16bd2	Bacteria	Bacteroidetes	Bacteroidia	Bacteroidales	Muribaculaceae	uncultured bacterium	uncultured bacterium	0	0	0	0	0	0.00566915	0.00167136	0.000836437	0.0011247	0.000539151	0	0.000429748	0	0.00038085	0.000377941	0.00105392	0.00435226	0.00307198	0.00106379	0	0.00249959	0.00165756	0.00161047	0.00721672	0.0031651	0.000489182	0.00602824	0.00497047	0	0.00262284	0.00101534	0.00110142	0.000942586	0	0	0	0.0014286	0.00187908	0.000981391	0	0.0018448	0.00204413
b67f055c0495f6c26b6aef3e43cac904	Bacteria	Bacteroidetes	Bacteroidia	Bacteroidales	Muribaculaceae	uncultured bacterium	uncultured bacterium	0.00127489	0.00198362	0.00172363	0.0032721	0.00174566	0.00326697	0.00133708	0.00228837	0.00201988	0.00290312	0.00198821	0.000978871	0.00114719	0.00217309	0.00446957	0.00230142	0.000909016	0.00209453	0.00243152	0.00995337	0.00139321	0.00282233	0.00375776	0.00407511	0.00575046	0	0.00173969	0.00423048	0.00333651	0.00150813	0.00122909	0.00369508	0.0042753	0.00185579	0.000632658	0.00249881	0.00240943	0.00138889	0	0.000875018	0.00318647	0.00271777
b6ad9b899d199fd46a24691b8dcda2b8	Bacteria	Bacteroidetes	Bacteroidia	Bacteroidales	Muribaculaceae	uncultured bacterium	uncultured bacterium	0	0	0	0	0	0.00626489	0.00200563	0.00094691	0.00160672	0.000608273	0	0	0	0	0	0.00109694	0.00440735	0.00366543	0.0015197	0	0.00311424	0.00295672	0.00192966	0.00894011	0.00255402	0	0.00708015	0.00744174	0	0.0031474	0	0.0010126	0.000723772	0	0	0	0.00164183	0.00206972	0.00147209	0	0.00194063	0.00160279
b6e23487e699fe9ae8d3344da39b6250	Bacteria	Bacteroidetes	Bacteroidia	Bacteroidales	Muribaculaceae	uncultured bacterium	uncultured bacterium	0	0	0	0.000229621	0	0	0	0	0.000344297	0.000124419	0	0	0	0	0	0	0	0	0	0	0	0.000851178	0	0	0	0	0	0.00013962	0	0	0	0	0	0	0	0	0.00061835	0	0	0	0	0.000418118
b6eb31a48c6caee12224f7d8324cdf84	Bacteria	Firmicutes	Clostridia	Clostridiales	Lachnospiraceae	Lachnospiraceae UCG-006	uncultured bacterium	0	0.00040407	0.00526938	0.00183697	0.00248625	0	0	0	0	0	0.00603201	0	0	0	0	0	0	0	0	0	0	0.00237434	0	0	0	0	0	0	0.00571973	0	0	0	0	0	0	0	0	0	0	0	0	0
b7659c08fc580384cb2ba13f1387e131	Bacteria	Firmicutes	Clostridia	Clostridiales	Ruminococcaceae	Unassigned	Unassigned	0	0	0.0014774	0.00114811	0	0.00149896	0.00211705	0.003472	0.00296096	0.00483853	0	0.000740122	0.000382398	0.00291238	0.00228408	0	0.000220367	0	0.0025265	0.00105362	0	0.00179195	0.000101561	0	0.00026637	0	0.00113282	0	0.0049831	0.0015737	0.00464917	0.00193637	0.000286142	0.000544366	0	0	0.000639672	0.00163399	0.000981391	0.000947936	0.000718752	0.00164925
b7a64d621b4a3a06129e6a6c939e7a11	Bacteria	Firmicutes	Clostridia	Clostridiales	Lachnospiraceae	Unassigned	Unassigned	0.00035697	0	0	0	0	0.000115305	0	0	0.000160672	0.000165893	0	0.00176674	0	0.000156821	9.85934e-05	0	0.000991654	0	0	0	0	0	0	0	0	0	0	0	0	0	0.000480949	0	0	0	0	0	0	0	0	0	0.000239584	0
b8455abf4c50f8cad00a06ba01f60e9f	Bacteria	Firmicutes	Clostridia	Clostridiales	Ruminococcaceae	Ruminococcaceae NK4A214 group	uncultured bacterium	0.000739438	0.000734673	0.00123116	0.00126292	0.000528989	0.000249827	0.000334271	0.000268291	0.000344297	0.000248839	0.000943555	4.77498e-05	0	0.000268835	8.21612e-05	0.000580733	0.000358097	0.000453816	0.000113977	0.000134505	0.000286838	0.000716782	0	0.000520609	9.40129e-05	0	0	0.000446784	0.000563307	0.000371568	0	0.000461886	0.000454461	0.000272183	0.000189797	0.000386721	0.000362481	0.00100763	0.000339712	9.72242e-05	0.000215626	0.00039489
b84969d83d0af08a9f46585267d1a45f	Bacteria	Firmicutes	Clostridia	Clostridiales	Lachnospiraceae	Unassigned	Unassigned	0	0	0	0	0	0.000845568	0	0	0	0.000179717	0	0	0.000235322	0	0	0	0.000523373	0	0	0	0	0	0	0	0	0	0	0	0	0	0	0	0.000151487	0	0	0	0	0	0	0	0	0
b8782cb35060fc0c69fd1721c3183c17	Bacteria	Firmicutes	Clostridia	Clostridiales	Ruminococcaceae	Ruminiclostridium 5	Unassigned	0.000331472	0	0.000738698	0.00189437	0	0.000576524	0	0.000284073	0	0.000165893	0	0	0	0	0.000197187	0	0	0	0	0	0	0	0	0	0	0	0	0	0.00108328	0	0	0	0	0.000544366	0	0	0	0	0	0	0	0
b8df286aef3661b3c17f24fddde62003	Bacteria	Firmicutes	Clostridia	Clostridiales	Lachnospiraceae	Unassigned	Unassigned	0.000458961	0.00157955	0	0.0010907	0	0	0	0	0.000298391	0	0.00171862	0	0.000205907	0.00038085	0	0	0	0	0	0	0	0.000716782	0	0	0	0	0	0	0	0	0	0	0	0.00056911	0	0	0	0	0	0	0	0
b90098d31b83c50752443bbe4477b953	Bacteria	Firmicutes	Clostridia	Clostridiales	Ruminococcaceae	Oscillibacter	Unassigned	0.000994416	0	0	0	0.00153407	0	0.000640686	0	0	0.000345609	0	0	0	0	0	0	0	0	0	0	0	0	0	0	0	0	0	0	0	0	0	0	0	0	0	0	0	0	0	0	0	0
b908cb1798af814d4a70a3cfb813498d	Bacteria	Firmicutes	Clostridia	Clostridiales	Lachnospiraceae	uncultured	Clostridium sp. Culture-54	0	0	0	0	0	0	0	0	0	0	0	0	0	0	0	0	0	0	0	0.00080703	0	0	0	0	0.00134752	0	0	0	0	0.00135513	0	0	0	0	0	0	0	0	0	0	0	0
b95991262253af37e505c1a4978e5982	Bacteria	Firmicutes	Clostridia	Clostridiales	Ruminococcaceae	Ruminococcaceae UCG-014	uncultured bacterium	0	0	0	0.000574053	0	0	0	0	0	0	0	0	0	0	0	0.000709784	0	0	0	0	0	0	0	0	0	0	0	0	0.000866626	0	0	0	0	0	0	0.00110067	0	0	0	0	0	0.00299652
b9f2d34ed217e93a90dc48e6b5ab0870	Bacteria	Firmicutes	Clostridia	Clostridiales	Ruminococcaceae	Ruminococcaceae UCG-014	unidentified	0.000841429	0.000661206	0.00187137	0.00120551	0.00365002	0.000941656	0.00415053	0.00178335	0.00273143	0.00662188	0.00289806	0.00317536	0.000941287	0	0.000361509	0.00503302	0.00228631	0	0.00634474	0.00017934	0.00422062	0.00510707	0.00136382	0.000843746	0	0.00513642	0.00101145	0.00315541	0.00342317	0.0159556	0.000694704	0.000302002	0.00493175	0.00373633	0.000337417	0.00255831	0	0.00787037	0.00234024	0.00150698	0.000263542	0.00313589
ba35b3fe47f52bf12a8cf4de0aa7d299	Bacteria	Firmicutes	Clostridia	Clostridiales	Lachnospiraceae	Unassigned	Unassigned	0.0440348	0.0351174	0.0228996	0.0608496	0.0567605	0.00192175	0.0260174	0.0180386	0.0306195	0.000995355	0.00326874	0.0382715	0.0257677	0.0314537	0.0102537	0.0257673	0.0357546	0.023389	0.015235	0.0137195	0.000635142	0.0204283	0.00229238	0.010466	0.014478	0.00215685	0.00214427	0.00322522	0.027732	0.00454625	0.0419494	0.00689275	0.00907239	0.0180383	0.00700141	0.0124346	0.000341159	0.0173475	0.00822859	0.016042	0.0274803	0
bafec2319192826185a95e33dda3a9d9	Bacteria	Bacteroidetes	Bacteroidia	Bacteroidales	Muribaculaceae	uncultured bacterium	uncultured bacterium	0.00145338	0.00146935	0.000935684	0.00177956	0.00190436	0.00580367	0.00242347	0.00228837	0.0011247	0.00153451	0.00117944	0.00245911	0.00220614	0.00188185	0.0019883	0.00111845	0.00170785	0.00212944	0.00275445	0.000246593	0.00135224	0.00215034	0.00339504	0.00206448	0.000877454	0.00317969	0.0040458	0.00311352	0.00160326	0.00201084	0.000587827	0.000692828	0.000639612	0	0.00090681	0.000535459	0.000831574	0.00117102	0.00101914	0.000947936	0.000479168	0.00111498
bc19f74a5d5d9a39798b1551924b5466	Bacteria	Bacteroidetes	Bacteroidia	Bacteroidales	Muribaculaceae	uncultured bacterium	uncultured bacterium	0.000815931	0.000955075	0.00108342	0.00114811	0.00142827	0.00668768	0.00401125	0.00653368	0.00493493	0.00204601	0.000943555	0.00212487	0.00452994	0.00250913	0.00323715	0.00144108	0.00347079	0.00478252	0.00288743	0.0109622	0.0015981	0.00246394	0.0029888	0.00967615	0.00918193	0.00222356	0.00440992	0.00751155	0.00168992	0.00839308	0.000748143	0.00623546	0.00616048	0.00433018	0.00727556	0.00368872	0.0155227	0.0115468	0.00558638	0.00216324	0.00505522	0.00806039
bc1d4492de9280f874f289e3111e0f04	Bacteria	Firmicutes	Clostridia	Clostridiales	Lachnospiraceae	Unassigned	Unassigned	0.000509957	0.00238769	0	0.00292767	0.00121667	0	0	0	0	0	0.00764954	0	0	0	0	0.00109694	0	0	0	0	0.000184396	0.00219514	0	0.000430849	0	0	0	0	0.000519976	0	0	0.000106589	0.00239013	0	0	0	0	0	0	0	0	0
bc33cd139f28b4947ad58e9f485b9fd5	Bacteria	Firmicutes	Clostridia	Clostridiales	Family XIII	Family XIII AD3011 group	uncultured bacterium	0	0	0	0	0	0.000269045	0.000362127	0.000157818	0.000229532	0.000373258	0	0.000167124	0.000470644	0.000112015	0.00059156	0	0.000385643	0	0.000341932	0	0.000245861	0	0.000145087	0.000466753	0.000141019	0	0	0.000307164	0	0.000174856	0	0.000142119	0.000235647	0.000222695	0.000126532	0	0	0.000299564	0	0	0.00014375	0.00018583
bc65934e537f377af984cdb94e685377	Bacteria	Firmicutes	Clostridia	Clostridiales	Lachnospiraceae	Unassigned	Unassigned	0.00181035	0	0	0.0010907	0	0	0	0	0	0	0.00158382	0	0	0	0	0.000258103	0	0	0	0	0	0	8.70524e-05	0	0	0	0	0	0	0	0	0	0	0	0	0	0	0	0	0	0	0
bd387fca9f99d856dfa7bc953924faa3	Bacteria	Firmicutes	Clostridia	Clostridiales	Clostridiaceae 1	Clostridium sensu stricto 1	Unassigned	0	0	0	0	0	0	0	0	0	0	0	0	0	0.00100813	0.000788747	0	0.00151503	0	0.00148171	0.00161406	0	0	0.000928559	0	0	0	0	0.000656214	0	0	0	0	0.00143071	0.00240016	0.00158164	0	0	0	0	0	0	0
bd4df7b9cc8f9e00ecd4e02fc63765ca	Bacteria	Bacteroidetes	Bacteroidia	Bacteroidales	Muribaculaceae	Unassigned	Unassigned	0	0	0	0	0	0.00128757	0.0068247	0.0115365	0.0036266	0.0109489	0	0.0213442	0.013531	0.00963326	0.00769029	0	0.0103848	0.00694687	0.00271646	0.00251076	0.00504016	0	0.00560037	0.00193882	0.00106548	0.022658	0.00578549	0.00272259	0	0.00135513	0.00550419	0.00234496	0.00144754	0.000940268	0.013813	0.00371847	0.00117273	0.000708061	0	0.00318409	0.000838544	0.00111498
be3b29063f596394279f8b6fa41a5e34	Bacteria	Firmicutes	Clostridia	Clostridiales	Lachnospiraceae	Unassigned	Unassigned	0.000560953	0.00110201	0	0	0	0	0	0	0	0	0.00144903	0	0	0	0	0	0	0	0	0.000694943	0	0	0	0	0.000407389	0	0	0	0	0	0	0	0.000774267	0.000494878	0	0	0	0	0	0	0	0
be4dd6fcb0285c5360b49bb5c25eb6cf	Bacteria	Firmicutes	Clostridia	Clostridiales	Lachnospiraceae	Lachnospiraceae NK4A136 group	Unassigned	0	0	0	0	0	0	0	0.000315637	0.00126242	0.000470029	0	0.00128924	0.00155901	0	0.00192257	0	0	0.00132654	0.00208959	0.00416966	0.000737584	0	0	0	0.00324345	0	0	0	0	0	0.00213755	0	0	0	0	0.00365897	0.00187637	0.00111656	0	0.00165281	0.00285105	0
be76599bb358eb001b041a7170902ce4	Bacteria	Firmicutes	Clostridia	Clostridiales	Ruminococcaceae	Ruminococcaceae UCG-014	unidentified	0	0	0	0	0	0.000595741	0.00116995	0	0.00383318	0.00282017	0	0.00286499	0	0.00210588	0.000805179	0	0.0103022	0	0.00197561	0	0.0086871	0	0.00187163	0.00161568	0.000877454	0.00264603	0.00165878	0.00340673	0	0.00572653	0.00582483	0.0022739	0.000875259	0.0067056	0.00301567	0.0120478	0	0.00392157	0.0027177	0.00294103	0.00445626	0.00929152
bebadfa9cc93bc046b3adafbaec42a03	Bacteria	Firmicutes	Clostridia	Clostridiales	Ruminococcaceae	Ruminiclostridium 5	uncultured organism	0	0.00275502	0	0	0	0	0	0	0	0	0	0	0	0	0	0	0	0	0	0	0	0	0	0	0	0	0	0	0.000736632	0	0	0	0	0	0	0	0	0	0	0	0	0
bf086cfbc7d221f6eeebba7508060f95	Bacteria	Firmicutes	Clostridia	Clostridiales	Lachnospiraceae	Unassigned	Unassigned	0	0	0	0	0	0	0.00370484	0	0.00594487	0	0	0.00145637	0	0.0022627	0	0	0	0	0	0	0	0	0	0.00229786	0	0	0	0.000600366	0	0	0.0100999	0	0	0	0	0	0	0	0	0.00192018	0	0
bf5b961492e504aa42f15695ed14f924	Bacteria	Firmicutes	Clostridia	Clostridiales	Clostridiales vadinBB60 group	Unassigned	Unassigned	0	0	0	0	0	0.000249827	0.000807822	0.000205164	0.000826313	0.000276488	0	0.000310374	0.000411813	0.00109774	0.00014789	0.000172069	0.000688648	0.00164072	0.00075985	0	8.19538e-05	8.95977e-05	0	0.0017234	0	0	0.00080916	0.000237354	0.000389982	0	0.00101534	0.000284237	0.000151487	0.000420646	0	0	0	0.000599129	0.0009059	0.000850712	0	0.00039489
c051951a44cdec71eab0402379d01f53	Bacteria	Firmicutes	Clostridia	Clostridiales	Ruminococcaceae	Unassigned	Unassigned	0.00058645	0.00165301	0.00128041	0.000918485	0	0.000192175	0	0	0	0	0.000539174	0	0	0	0	0	0.000303005	0	0	0.000246593	0	0.000985575	0	0	0.000172357	0	0	0	0.000823295	0	0.00122909	0	0	0	0	0.000803189	0.000383803	0	0	0	0	0
c060c2b2ec1bcdc2e331270bda466773	Bacteria	Bacteroidetes	Bacteroidia	Bacteroidales	Muribaculaceae	uncultured Bacteroidales bacterium	uncultured Bacteroidales bacterium	0.00104541	0.00183668	0.00157589	0.00177956	0.00174566	0.00188331	0.00501407	0.003472	0.00463654	0.00794902	0.00188711	0.00343798	0.00311801	0.00631763	0.0034179	0.000946379	0.00123957	0.0019549	0.00220356	0.000605273	0.00174152	0.000761581	0.00188614	0.00267485	0.00473198	0.00395793	0.00190153	0.000921492	0.00238322	0.0012677	0	0.00282461	0.00350104	0.000841293	0	0.000773441	0.00590631	0.00247821	0.00354811	0.00315979	0.0018448	0.00487805
c078c4d69a847e0b1e3a1bdb8b421d85	Bacteria	Firmicutes	Clostridia	Clostridiales	Ruminococcaceae	Butyricicoccus	uncultured bacterium	0.000127489	0.000146935	0.00177288	0.00097589	0	0	0	0	0	0	0	0	0.000352983	0.000448059	0	0	0.000275459	0	0	0	0	0.000940776	0	0	0	0	0	0	0	0	0	0	1.68319e-05	0	0	0	0	0.000980392	0	0	0	0.000232288
c0f2dcd6558b0772f3ae914ad01c9c30	Bacteria	Bacteroidetes	Bacteroidia	Bacteroidales	Muribaculaceae	uncultured bacterium	uncultured bacterium	0	0	0.00118192	0	0.000370292	0	0	0	0	0	0	0	0	0	0	0	0	0	0	0	0	0	0	0	0	0	0	0	0.000606638	0	0	0	0.000993082	0	0	0	0	0	0	0	0	0
c1d31928c7e475ce4cf8865759e4fc84	Bacteria	Firmicutes	Clostridia	Clostridiales	Ruminococcaceae	UBA1819	uncultured bacterium	0.000815931	0.000955075	0.000344726	0.000574053	0	0	0	0	0	0	0.000303286	0.000143249	0	0	0	0.000258103	0	0	0	0	0	0	0	0	0	0	0	0	0.000476644	0	0	7.10593e-05	0	0	0	0	0	0.000381264	0	0	0	0
c1d8397bb7ad5e6e3fd0a730fc376e87	Bacteria	Firmicutes	Clostridia	Clostridiales	Ruminococcaceae	uncultured	Unassigned	0.00107091	0.00080814	0	0.0010907	0.000740584	0.000595741	0.000389983	0.000220946	0.000390204	0.000317961	0.000775063	0	0	0	0.000361509	0	0	0.000558542	0	0.000582855	0.000491723	0	0.000246648	0.000305185	0.000250701	0	0	0	0	0.000655709	0	0.000355297	0.00070694	0.000470134	0	0	0.000319836	0.000816993	0	0.000218755	0	0.000441347
c2bc9fa4de74eb4794aaf3051956cfa8	Bacteria	Firmicutes	Clostridia	Clostridiales	Lachnospiraceae	Lachnospiraceae NK4A136 group	Unassigned	0	0	0	0	0	0	0	0	0	0	0	0	0	0	0	0	0.00123957	0	0	0	0	0	0	0	0	0	0	0	0	0	0	0	0	0	0	0	0	0	0	0	0	0
c2bda9c7c69d84ab25bc8a6d07b824cd	Bacteria	Firmicutes	Bacilli	Lactobacillales	Lactobacillaceae	Lactobacillus	Unassigned	0.00132589	0	0.0013789	0.00097589	0.000740584	0.000980091	0.00089139	0.001736	0.00137719	0.00230867	0.000808762	0	0	0.00129937	0.000887341	0.00193578	0.0013773	0.00359562	0.00165267	0.0044835	0.000696607	0.0038079	0.000899542	0.00199268	0.00354115	0	0.00157786	0.00166148	0.000953289	0.000917993	0	0.00381944	0.00217132	0.00267234	0.000822455	0.00345074	0.00219621	0.00217865	0.0013211	0.000631958	0.00198855	0.00197445
c2c39b5dcecae7b6b4d6ce4034b97b92	Bacteria	Firmicutes	Clostridia	Clostridiales	Lachnospiraceae	Unassigned	Unassigned	0	0	0	0	0	0.00159505	0	0	0	0	0	0	0	0	0	0	0	0	0	0	0	0	0	0	0	0	0	0	0	0	0.00422166	0.0012613	0.00180101	0.00279606	0	0.00657425	0	0	0	0	0	0.000650407
c31fa8ec428b1567662c87afd126d0ef	Bacteria	Firmicutes	Clostridia	Clostridiales	Ruminococcaceae	Ruminococcaceae UCG-014	unidentified rumen bacterium JW32	0	0	0	0	0	0.000614959	0.00089139	0	0.00179035	0	0	0.00291274	0	0.00589197	0.00138031	0	0.0070793	0	0.0035143	0	0.00659728	0.00223994	0.00146538	0.000736033	0	0.00489182	0.000849618	0.000879606	0	0.000393425	0.00187036	0.000763888	0.000201983	0.000395902	0.000168709	0.00145764	0	0	0	0	0	0
c3416c91b79089bbff69b6a84aed0e6e	Bacteria	Firmicutes	Clostridia	Clostridiales	Lachnospiraceae	Unassigned	Unassigned	0.00203983	0	0.00108342	0	0	0.000518872	0	0.000157818	0.000390204	0.000387083	0.00101095	0.000238749	0	0.000313641	0.000476535	0.000838836	0.000440735	0	0.000398921	0.00053802	0	0.000895977	0	0.000412897	0.000438727	0	0	0	0	0.000699423	0	0	0.000690108	0.000544366	0	0.000356973	0.000660995	0.000680828	0	0	0.000287501	0.000418118
c37d41cc29c60bb2777d76ea1d539331	Bacteria	Firmicutes	Clostridia	Clostridiales	Lachnospiraceae	Unassigned	Unassigned	0	0	0	0	0	0.00101853	0.000863534	0	0	0.000124419	0	0	0	0.000246432	0.000213619	0	0.000798832	0	0.000170966	0.000515603	0.000840026	0	8.70524e-05	0.000682177	0.000736435	0	0	0	0	0.00072128	0	0.000213178	0	0.000173207	0	0.000446216	0.000852897	0.000708061	0.000377458	0	0.000311459	0
c37d5a4cf2ef7b156896671ceb1e185c	Bacteria	Bacteroidetes	Bacteroidia	Bacteroidales	Muribaculaceae	uncultured bacterium	uncultured bacterium	0.0152987	0.00473864	0.0114252	0.00671642	0.00835802	0.00570759	0.0200841	0.01736	0.0205201	0.0153589	0.00370682	0.0144682	0.0159725	0.0189305	0.0174839	0.00858194	0.00606011	0.0117992	0.00283044	0.0115898	0.00520406	0.00640624	0.00152342	0.00463162	0.00429326	0.000489182	0.00214427	0.00346257	0.00316319	0.00603252	0.0102068	0.0109431	0.00440996	0.0210323	0.00866741	0.00767492	0.00690846	0.00392157	0.0126448	0.00894463	0.00838544	0.00429733
c3821b9c5dc84194cdeee31e331ac1ef	Bacteria	Bacteroidetes	Bacteroidia	Bacteroidales	Muribaculaceae	uncultured bacterium	uncultured bacterium	0	0	0	0	0	0	0	0	0.00043611	0	0	0.000883371	0	0.000873715	0	0	0.000468281	0	0.00015197	0	0	0	0	0.000197472	0	0	0	0.000363012	0	0	0	0	0	0	0	0	0	0	0	0	0	0
c3838547c66bc641f74de531b4f1f63a	Bacteria	Firmicutes	Clostridia	Clostridiales	Ruminococcaceae	Ruminiclostridium 9	Unassigned	0.000815931	0	0	0	0	0	0	0	0	0	0.00064027	0	0	0	0	0.000301121	0	0	0	0	0.000307327	0.000582385	0	0.000502657	0	0	0	0	0	0.000327855	0	0.000284237	0	0	0	0	0	0.00043573	0	0	0	0.000232288
c3a29de5e64196af555222e8053aa56a	Bacteria	Firmicutes	Erysipelotrichia	Erysipelotrichales	Erysipelotrichaceae	Erysipelatoclostridium	uncultured bacterium	0	0	0	0	0	0.000249827	0	0	0	0.000276488	0	0	0	0.000201626	0	0.000301121	0.000358097	0.00062836	0.000227955	0.000605273	0.00026635	0	0.000130579	0	0.000501402	0	0.00020229	0	0.000173325	0.000240427	0	0	0.000134655	0.000173207	0	0.000624703	0.000277191	0	0	0	0.000335418	0.000441347
c3b7a138b347de98f8af6a95860fbf3d	Bacteria	Firmicutes	Clostridia	Clostridiales	Lachnospiraceae	Unassigned	Unassigned	0.000790433	0.00128568	0	0.000344432	0	0	0.000334271	0	0	6.91219e-05	0.000303286	7.16247e-05	0	0	4.92967e-05	0.000258103	0	0	0	0	0	0.000492787	0	0	0	0	0	0	0	0.000131142	0	0	0	0	0	8.92432e-05	0.000362481	0	0	0	0	0
c40010b997f1ef4104d81fb810c30d52	Bacteria	Bacteroidetes	Bacteroidia	Bacteroidales	Muribaculaceae	uncultured Bacteroidales bacterium	uncultured Bacteroidales bacterium	0.0125959	0.0267421	0.0140845	0.0210677	0.013066	0.00463141	0.00250703	0.00353513	0.00325935	0.00420261	0.0223083	0.00126537	0.00355924	0.00141139	0.00343434	0.00737745	0.00393907	0	0.00362828	0.00517844	0.0005327	0.00125437	0.00229238	0.00149002	0.00269504	0	0.00129466	0.00221996	0.00303319	0.00303812	0.00272538	0.00556039	0.0112605	0.00781907	0.0031422	0.0101142	0.00629011	0.00332244	0.00237799	0.000656264	0.000934378	0.0102439
c44cd5ff3427128e23f0195d495fb986	Bacteria	Firmicutes	Clostridia	Clostridiales	Ruminococcaceae	Ruminiclostridium	uncultured bacterium	0	0	0	0	0	0	0.000557119	0	0.000252485	0	0	0.000310374	0.000705965	0.000336044	0.000164322	0.000215086	0.000716194	0.000349089	0	0	0	0	0	0.000215424	0	0	0.000485496	0	0	0	0	0.000568475	0	0	0	0	0.00053306	0	0	0.000170142	0	0
c535f15a2aa0bbd4f434d5893afeee62	Bacteria	Firmicutes	Clostridia	Clostridiales	Lachnospiraceae	Unassigned	Unassigned	0.000407966	0	0	0	0	0	0	6.31273e-05	0	0	0.000336984	0	0	0	0	0.000344138	0	0	0	0	0	0	0	0	0	0	0	0	0.000606638	0	0	0.000461886	0.00035347	0	0	0	0.000234547	0.000136166	0	0	0	0.000255517
c547736aee64edab8da8d3db2eb93869	Bacteria	Firmicutes	Clostridia	Clostridiales	Ruminococcaceae	Ruminiclostridium 9	Unassigned	0.00104541	0.00135914	0	0	0	0.0010954	0	0	0	0	0.00117944	0.000978871	0	0	0	0	0	0	0.000835835	0.00044835	0	0	0	0.000502657	0	0	0	0	0	0.00050271	0	0	0	0	0	0	0	0	0	0	0	0
c598d4fec002046a162c3e6a148255b6	Bacteria	Firmicutes	Clostridia	Clostridiales	Lachnospiraceae	Lachnospiraceae NK4A136 group	Unassigned	0.000790433	0.00242442	0	0	0	0	0	0	0	0	0	0	0	0	0	0	0	0	0	0	0	0	0	0	0	0	0	0	0	0	0	0	0	0	0	0	0	0	0	0	0	0
c5eae109f041f13ba2744b7587dd1fc3	Bacteria	Firmicutes	Clostridia	Clostridiales	Lachnospiraceae	Unassigned	Unassigned	0	0	0	0	0	0.000634176	0	0	0.000780407	0.00168657	0	0.000429748	0	0.00320362	0.00156106	0.000537715	0.0010192	0.000418907	0.000626876	0	0.000327815	0.000851178	0	0.000700129	0.000830448	0	0	0.000237354	0	0.000874279	0	0	0	0	0.00134967	0.000803189	0	0	0	0	0	0
c62a048ec98bc61e5ac1e99c481157a6	Bacteria	Firmicutes	Clostridia	Clostridiales	Lachnospiraceae	Unassigned	Unassigned	0.00145338	0	0	0	0	0	0	0	0	0	0.000943555	0	0	0	0	0.000344138	0	0	0	0	0	0.00143356	0	0	0	0	0	0	0	0	0	0	0	0	0	0	0	0	0	0	0	0
c6f0934c08ab2502781cb5974d55c64c	Bacteria	Firmicutes	Clostridia	Clostridiales	Lachnospiraceae	Lachnospiraceae NK4A136 group	Unassigned	0.0284301	0.0117548	0.00270856	0.00752009	0.00666526	0	0	0.000220946	0.000986986	0	0.0123673	0	0	0.000985729	0	0.00782914	0	0.00642324	0.00159568	0.00446108	0	0.00125437	0	0.00258509	0	0	0	0	0.00736632	0	0	0.000284237	0	0	0.00151838	0	0	0	0	0.000826406	0.0018448	0.00385598
c817bb83b83d6e01126a7d564069d7c0	Bacteria	Firmicutes	Clostridia	Clostridiales	Lachnospiraceae	Unassigned	Unassigned	0.00124939	0.00547331	0	0	0.00566018	0.000576524	0	0	0	0	0	0	0	0	0	0.000580733	0	0	0	0	0	0.00439029	0	0	0.00177058	0	0	0.000265278	0	0.0021857	0	0.000906006	0.00070694	0	0	0	0	0	0	0	0	0
c83e68ca986444ae99154e7d74035583	Bacteria	Firmicutes	Clostridia	Clostridiales	Clostridiales vadinBB60 group	uncultured bacterium	uncultured bacterium	0	0	0	0	0	0	0	0.000126255	0	0	0.000471778	0	0	0	0	0	0	0	0	0	0	0	0	0	0	0	0	0	0	0	0	0.000266472	0	0.000222695	0	0	0	0	0	0	0	0
c8639d332640652dad3754c18d99b922	Bacteria	Firmicutes	Clostridia	Clostridiales	Ruminococcaceae	Ruminococcaceae UCG-014	uncultured bacterium	0.00165736	0.000991808	0.00162514	0.00241102	0	0.000787916	0	0.000631273	0	0.000193541	0.00165122	0.000190999	0.000294152	0.000537671	0	0.00238746	0.000192822	0	0.000379925	0	0	0.00488307	0.000145087	0.000843746	0.000219364	0	0.00206336	0.00385351	0.0085796	0.00465553	0	0.000728358	0.00260894	0.000346415	0.000400683	0.000535459	0.000191902	0.000898693	0.000566187	0.000291673	0.000311459	0.00018583
c91bd377a59c639a4f0a94815d6fe626	Bacteria	Firmicutes	Clostridia	Clostridiales	Lachnospiraceae	Lachnospiraceae NK4A136 group	Unassigned	0	0	0.00487541	0	0	0.00418941	0	0	0	0.000580624	0.00589722	0	0	0	0	0.00195728	0	0	0	0	0.00161859	0	0	0.00163363	0	0	0	0.000516594	0	0	0	0	0	0	0	0	0	0	0	0	0	0.0015331
c9770903d0892ea7db1d2f4d8d042497	Bacteria	Firmicutes	Clostridia	Clostridiales	Clostridiales vadinBB60 group	Unassigned	Unassigned	0	0	0	0	0	0	0	0.0003472	0.000895173	0.000248839	0	0.000501373	0.000764796	0.00114255	0.000920205	0	0.000606011	0.000977449	0.000360929	0	0	0	0.000217631	0.000197472	0	0	0	0	0	0	0	0	0	0	0	0	0	0	0	0	0	0
c9cb02e4a7ee71f48e1af5797ec59ac8	Bacteria	Firmicutes	Bacilli	Lactobacillales	Lactobacillaceae	Lactobacillus	Unassigned	0	0	0	0	0	0	0	0	0	0.000870936	0	0	0	0	0	0	0	0	0	0.0021745	0	0	0	0	0.000893123	0	0	0	0	0	0	0.00206072	0	0	0	0	0	0	0	0	0	0
c9cfa941516789d26bd04e7329129c04	Bacteria	Firmicutes	Clostridia	Clostridiales	Ruminococcaceae	Ruminococcaceae UCG-014	Unassigned	0	0	0	0	0	0.0012107	0	0	0	0.000940058	0	0	0	0	0.000164322	0	0	0	0	0	0	0.000806379	0	0	0	0	0	0	0	0	0	0	0	0	0	0	0	0	0	0	0	0
c9f656010778b87203d933aca7d7b100	Bacteria	Bacteroidetes	Bacteroidia	Bacteroidales	Muribaculaceae	uncultured Bacteroidales bacterium	uncultured Bacteroidales bacterium	0	0	0	0	0	0.0016527	0.0061283	0.00566568	0.00534808	0.0116954	0	0.0169512	0.00800094	0.00696731	0.0105824	0	0.00776795	0.00422398	0.00985905	0.00304878	0.00649484	0	0.00281469	0.00635502	0.00413657	0.0466057	0.0032771	0.052539	0	0.00546424	0.00347352	0.0019719	0.00222181	0.00247439	0.0288703	0.00672299	0.00784665	0.00310458	0.00683199	0.0117398	0.00912815	0.00766551
ca697158c216b3fceeba9a1596c0fbad	Bacteria	Firmicutes	Clostridia	Clostridiales	Lachnospiraceae	Unassigned	Unassigned	0	0	0	0	0	0.00518872	0.00640686	0.00369295	0.00640393	0.00192159	0	0.00305599	0.00379456	0.00414454	0.00256343	0	0.0091728	0.00363052	0.0030204	0.00239867	0.00616702	0	0.00117521	0.00280052	0.0017079	0.00020012	0.00242748	0.000726024	0	0.00413097	0.00267194	0.00534721	0.00405649	0.0106399	0.0064742	0.00636602	0.00501077	0.0105937	0.0101159	0.00865296	0.0099667	0.0013705
ca6a76d6c544a9d8d10c40e886371832	Bacteria	Firmicutes	Erysipelotrichia	Erysipelotrichales	Erysipelotrichaceae	uncultured	uncultured bacterium	0.000509957	0	0.000344726	0	0.000370292	0	0.00013928	0.0001736	0	8.29463e-05	0.00084246	0	0	0.000224029	0	0.000387155	0	0	0	8.967e-05	0	0.000627184	4.35262e-05	0.000125664	0	0	0	0	0.000519976	0	0	0.000142119	6.73276e-05	0.000197951	6.32658e-05	0	0.000383803	0.000517429	0	0	0	0.000371661
ca8de03bd744263c3b8058e322c67834	Bacteria	Firmicutes	Clostridia	Clostridiales	Ruminococcaceae	Ruminiclostridium	uncultured bacterium	0.00168286	0.00106528	0	0.000631458	0	0.00101853	0	0	0.000275438	0.000317961	0.00128054	0	0	0	0.000328645	0.000322629	0	0.000593451	0.000379925	0.000582855	0.000163908	0.000492787	0.00023214	0.000376993	0.000830448	0	0	0	0.000259988	0.00115842	0	0.000284237	0.000471293	0.000470134	0	0	0.000490416	0.00130719	0	0	0	0.000743322
cb35df4ad0b291f33d39b03f4624f71f	Bacteria	Bacteroidetes	Bacteroidia	Bacteroidales	Muribaculaceae	uncultured bacterium	uncultured bacterium	0.00792983	0.0150608	0.0108835	0.00803674	0.0161871	0.00547698	0.0153208	0.0300328	0.00748273	0.0372982	0.00721146	0.0220604	0.021326	0.0140914	0.0287071	0.00529112	0.00658348	0.00558542	0.0210098	0.00594064	0.00268399	0.0123645	0.0046573	0.00919144	0.007286	0.00495853	0.0025084	0.0129009	0.0109628	0.00524567	0.0035804	0.0124354	0.0132635	0.00734894	0.0298404	0.0138327	0.016866	0.0105664	0.0155513	0.0155073	0.0131292	0.0168177
cc0707b71c21c9ae5c7cba5706c6aed5	Bacteria	Firmicutes	Clostridia	Clostridiales	Lachnospiraceae	Unassigned	Unassigned	0	0	0	0	0	0	0.00548762	0	0.00762045	0	0	0.00241136	0	0.00284517	0	0	0.00104675	0	0.0015197	0	0	0	0	0.00353655	0	0	0	0	0	0	0.0130391	0	0.000572285	0	0	0.00124941	0	0	0	0.0028195	0.000670835	0
cc1f3dffd4f67afc23562d06b632021d	Bacteria	Firmicutes	Erysipelotrichia	Erysipelotrichales	Erysipelotrichaceae	Dubosiella	uncultured bacterium	0	0	0	0	0	0	0	0	0	0	0	0	0	0	0	0	0	0	0.000873827	0	0	0	0	0.000610369	0	0	0	0	0	0	0	0.00138566	0.00247429	0	0	0	0	0	0	0	0	0
cc21621e96a2dfd94f954a04e9d835fc	Bacteria	Bacteroidetes	Bacteroidia	Bacteroidales	Bacteroidaceae	Bacteroides	Bacteroides acidifaciens	0	0	0	0	0	9.60873e-05	0	0.000457673	0	0.000207366	0	0	0	0	0.000525831	0	0	0.000767996	0	0.00026901	0.00157761	0.000313592	0.000174105	0	7.83441e-05	0.00142308	0.000242748	0	0.00034665	0.000131142	0.00112221	0	0	9.89756e-05	0	0	0	0	0.000150983	0.000291673	0.000359376	0
cc2f1306eb728b8fc46875aae9a75be2	Bacteria	Firmicutes	Clostridia	Clostridiales	Lachnospiraceae	Unassigned	Unassigned	0	0.00154281	0	0	0	0	0	0	0	0	0	0	0	0	0	0.00103241	0	0	0	0	0	0	0	0	0	0	0	0	0	0	0	0	0	0	0	0	0	0	0	0	0	0
cc60a8af67ef0d00b32e8e17273758cf	Bacteria	Verrucomicrobia	Verrucomicrobiae	Verrucomicrobiales	Akkermansiaceae	Akkermansia	uncultured bacterium	0	0	0	0	0	0	0	0	0	0	0	0	0	0	0	0	0	0	0	0	0	0	0	0	0	0	0	0	0	0	0.0110084	0.014656	0.00227231	0.00969961	0.0103756	0.0128808	0.00258001	0	0.00445401	0.0144135	0.015525	0.00689895
cd31f4b68c3806ece75a868c793885d7	Bacteria	Firmicutes	Clostridia	Clostridiales	Ruminococcaceae	Ruminococcaceae UCG-014	Unassigned	0	0	0	0.00137773	0	0	0.000640686	0	0	0	0	0	0	0.000425656	0	0.000516207	0	0	0	0	0	0	0	0.000771937	0.000250701	0.000355769	0	0	0	0	0	0	0	0	0	0	0	0	0	0	0	0
cda6f245762b0bf812dba68173cf053e	Bacteria	Bacteroidetes	Bacteroidia	Bacteroidales	Muribaculaceae	Unassigned	Unassigned	0.000305974	0	0	0.000229621	0.000158697	0.000115305	0	0	0	9.67706e-05	0.000168492	0	0	0	4.92967e-05	0.000129052	0	0	0.000113977	0	0	0	0	0	0	0	0	0	0.000779964	0	0	0	0	0	0	0.000118991	0	0	0.000301967	0	0	0
ce2a497f454e7ee9027200ec328cd81a	Bacteria	Firmicutes	Clostridia	Clostridiales	Ruminococcaceae	Unassigned	Unassigned	0	0	0	0	0	0	0.000557119	0	0	0.000705043	0.000370682	0.000167124	0.000294152	0.000291238	0.000673722	0	0.000275459	0	0.000341932	0	0	0	0	0.000287233	0	0.000177885	0	0.00076791	0	0.000284141	0	0.000213178	0.000370302	0	0	0	0	0.000354031	0.000339712	0	0.000239584	0.00039489
ce4c5dbaa36b69e6e9deac6c26985321	Bacteria	Firmicutes	Clostridia	Clostridiales	Ruminococcaceae	Butyricicoccus	uncultured bacterium	7.64935e-05	0.000146935	0	0	0.000952179	0.000345914	0	7.89092e-05	0	6.91219e-05	0.00107835	0	0	0	0	0.000580733	0	0	0	0	0.000143419	0	0	0.000197472	0	0	0	0	0.000866626	0.000524567	0.000374072	0.000319767	0	0	0	0	0	0	0	0.000243061	0.00014375	0
ce519c1b93295e4ab0b41177347a1d0f	Bacteria	Bacteroidetes	Bacteroidia	Bacteroidales	Muribaculaceae	uncultured bacterium	uncultured bacterium	0	0.00110201	0	0	0	0.00122992	0.000835678	0.00123098	0.0011247	0.00293077	0	0.00114599	0.000882457	0.000739297	0.00318785	0	0.000303005	0.000349089	0.000227955	0.00177098	0.000122931	0.00237434	0.000420753	0.000359041	0.00238166	0	0	0.000530556	0	0.000174856	0	0.00193637	0.000757435	0.000643341	0.000548303	0.000327225	0.0012367	0	0	0.00155559	0.000503127	0.00134727
ceead2d170f9b44aa561fe2907c1eb39	Bacteria	Bacteroidetes	Bacteroidia	Bacteroidales	Muribaculaceae	uncultured bacterium	uncultured bacterium	0.000178485	0.000477537	0.00113267	0.00114811	0	0	0	0.000662837	0	0	0	0	0.00061772	0	0	0.000258103	0	0	0	0	0	0.000761581	0	0.000341089	0	0	0	0.00146601	0	0	0	0	0	0	0.000210886	0	0	0	0	0	0	0
cefd244d9668679ec4fccc559fe7de1e	Bacteria	Bacteroidetes	Bacteroidia	Bacteroidales	Rikenellaceae	Alistipes	Unassigned	0	0	0	0	0	0.000480437	0	0.000252509	0.00153786	0.000193541	0	0	0.000205907	0.000448059	0.000476535	0	0.000330551	0	0.000246951	0.00156923	0.000204884	0	0.000203122	0.000305185	0.00293007	0	0	0.000572442	0	0.000327855	0.000480949	0.000177648	0.00026931	0.000296927	0.00014762	0	0.000746285	0.000626362	0.000528441	0.000218755	0.00045521	0.000696864
cf84b2239bdfaba818dd3f440d778649	Bacteria	Firmicutes	Clostridia	Clostridiales	Lachnospiraceae	Lachnospiraceae UCG-006	uncultured bacterium	0.00244779	0.00495904	0.00334876	0	0.00338553	0.00101853	0.00200563	0.000868001	0.00080336	0.000760341	0.00303286	0.000453623	0.00111778	0.000604879	0.000624425	0.00141957	0	0.000872722	0	0.000515603	0.00147517	0.00277753	0	0.00111303	0.000454396	0	0	0	0.0020799	0.00179227	0	0.00051518	0.00131289	0.00205374	0.000421772	0	0.000639672	0.000816993	0.000717171	0	0	0.000789779
cfe32cebd3b38b458d6e81e68addac37	Bacteria	Firmicutes	Clostridia	Clostridiales	Lachnospiraceae	Unassigned	Unassigned	0.00152987	0	0	0	0	0	0	0	0	0	0.00064027	0	0.000441228	0	0	0.000688276	0	0	0	0	0	0.00286713	0	0	0	0	0	0	0.00129994	0	0.00245818	0	0	0	0	0	0	0	0	0.000291673	0.000503127	0
d02125d9805701ad801db33d5ca248ab	Bacteria	Firmicutes	Clostridia	Clostridiales	Lachnospiraceae	Unassigned	Unassigned	0.000968918	0.00249789	0	0.00143513	0	0.00276731	0	0	0	0	0.00155013	0	0	0	0	0.000602241	0	0.000837813	0	0	0	0.00206075	0	0.000538561	0.000579746	0	0	0	0	0.000611995	0	0	0	0	0	0	0	0	0	0	0	0
d1a430fa93ce7acfb2eda8b0748a4186	Bacteria	Bacteroidetes	Bacteroidia	Bacteroidales	Marinifilaceae	Odoribacter	uncultured bacterium	0.00183584	0.00128568	0	0	0.00126957	0.00317088	0.00364913	0.0027776	0.0050956	0.00229485	0.002123	0.00121762	0.00161784	0.00147859	0.00134744	0.000494698	0.000991654	0.000558542	0.000645872	0.000919118	0.00170054	0.00120957	0.00221984	0.00579851	0.00408956	0.000155649	0.00360076	0.00142412	0	0.00769365	0.00577139	0.00198966	0.00213765	0.00252388	0.000463949	0.000505712	0.00447771	0.00539216	0.00177405	0.000583345	0.000479168	0.00473868
d237437e2bd5bdaab04fc9562e03fb22	Bacteria	Firmicutes	Clostridia	Clostridiales	Lachnospiraceae	Unassigned	Unassigned	0.00267727	0	0.000492465	0.00160735	0.000793483	0	0	0	0	9.67706e-05	0.00155013	0	0	0	0	0.000344138	0	0	0	0	0	0	0	0	0	0	0	0	0	0	0	0	0	0.00012372	0	0.000446216	0	0	0	0	0	0
d24e1368bdcd67f84945f2e99eeee868	Bacteria	Firmicutes	Clostridia	Clostridiales	Lachnospiraceae	Unassigned	Unassigned	0	0	0	0	0.00190436	0.000134522	0	0	0	0	0	0	0	0	0	0.000903362	0	0	0	0	0	0.00201595	0	0	0	0	0	0.000111696	0.0015166	0	0	0.00145672	0.000673276	0	0	0	0	0	0	0	0	0.000511034
d2570c06206a0901efd434c879aede69	Bacteria	Firmicutes	Clostridia	Clostridiales	Lachnospiraceae	Lachnospiraceae NK4A136 group	Clostridiales bacterium CIEAF 020	0.00290675	0.00308563	0.00216685	0.00287026	0.000793483	0	0.0016435	0	0	0	0.00326874	0	0	0	0.000870908	0.00109694	0	0	0	0.00161406	0	0.00120957	0	0	0.0041209	0	0	0	0.00376982	0.00504896	0.00251162	0	0.00109407	0.00044539	0.000864632	0.00303427	0	0	0	0.000631958	0.00117396	0
d2a00c9fb5fa978e27fd8dd24e1d60f4	Bacteria	Firmicutes	Clostridia	Clostridiales	Lachnospiraceae	Unassigned	Unassigned	0	0	0	0	0	0	0	0	0	0	0.00117944	0	0	0	0	0	0	0	0	0	0	0.00255353	0	0	0	0	0	0	0	0	0	0	0.000639612	0	0	0	0	0	0	0	0	0
d2e23022664cdf5cfc306b6db610bc29	Bacteria	Bacteroidetes	Bacteroidia	Bacteroidales	Muribaculaceae	uncultured Bacteroidales bacterium	uncultured Bacteroidales bacterium	0	0	0	0	0	0.000499654	0.000306415	0.000189382	0	6.91219e-05	0	0.000119374	0.000323567	0.000112015	0.000131458	0.000795819	0.000330551	0	0.000170966	0	0	0.00040319	8.70524e-05	0.000161568	9.40129e-05	0	0	0.000223392	0.000563307	0	0	0	0.000117823	0	0	0	0.000277191	0.000299564	0	0	0.000407293	0.000813008
d304ab4453490190c7c09963fcf44be5	Bacteria	Bacteroidetes	Bacteroidia	Bacteroidales	Muribaculaceae	uncultured bacterium	uncultured bacterium	0.000331472	0.000551005	0.000590958	0.000803674	0.000370292	0.00023061	0	0.000189382	0.000252485	0.000207366	0.000471778	0	0	0	0	0	0	0	0.000113977	0	0	0	0	0	0.000235032	0	0	0	0.000259988	0	0	0.000373061	0.000875259	0	0	0	0.000746285	0.000517429	0.000641679	0	0	0.00102207
d311c1887cc7abec6b0d5bf48d4bd263	Bacteria	Epsilonbacteraeota	Campylobacteria	Campylobacterales	Helicobacteraceae	Helicobacter	Unassigned	0.00734338	0.00738346	0.00457993	0.00614237	0.00576598	0.0130294	0.00495836	0.00367717	0.0145064	0.00319343	0.0146251	0.00730572	0.00402989	0.00412214	0.00225122	0.00395759	0.00958598	0.00513161	0.00410319	0.00506636	0.00729389	0.0114237	0.00354013	0.0109687	0.00806944	0.00360216	0.00590687	0.00471915	0.00940289	0.0048741	0.0101534	0.00346414	0.0042753	0.00311773	0.00113878	0.00240957	0.0104693	0.0230664	0.00528441	0.00542025	0.00412085	0.0075029
d3767e192056933b4d493b5351413680	Bacteria	Firmicutes	Clostridia	Clostridiales	Lachnospiraceae	Lachnospiraceae FCS020 group	Unassigned	0	0	0	0	0	0	0	0	0	0	0	0	0	0	0	0.000451681	0	0	0	0	0	0	0	0	0	0	0	0	0.000693301	0	0	0	0.000437629	0	0.00014762	0	0	0	0	0	0	0.000255517
d3868dfaee6bae65ac59a59c1a9d71f8	Bacteria	Firmicutes	Bacilli	Lactobacillales	Streptococcaceae	Streptococcus	Unassigned	0.000280476	0	0.00014774	0	0	9.60873e-05	0	4.73455e-05	0	0	0	7.16247e-05	0	8.96118e-05	0	0.000172069	0.00013773	0	0.00015197	0.000134505	0	0	0	0.000161568	0.000297708	0	0	8.3772e-05	0	0.000196713	0	0.000213178	0.000100991	0	8.43544e-05	0	0.000127934	0	0	0	0	0
d38d4706c512115fa8f1a576c268c65c	Bacteria	Bacteroidetes	Bacteroidia	Bacteroidales	Tannerellaceae	Parabacteroides	Parabacteroides goldsteinii CL02T12C30	0.000280476	0.000146935	0.000196986	0.000229621	0.000370292	0.00353601	0.000807822	0.00268291	0.0050956	0.000801814	0.000134794	0.000238749	0.000941287	0.00141139	0.00157749	0.000451681	0.00162521	0.00506179	0.00184264	0.0157147	0.00438453	0.000627184	0.00161047	0.00348269	0.00606383	0.00189002	0.00805114	0.00442595	0.00064997	0.00312555	0.00251162	0.00104812	0.000841595	0.000321671	0	0.000892432	0.00356084	0.00291394	0.00207602	0.000947936	0.00206042	0.00246225
d3c3c082019d52fefb83e3618cc0250e	Bacteria	Firmicutes	Clostridia	Clostridiales	Lachnospiraceae	Lachnospiraceae NK4A136 group	Unassigned	0.0012239	0	0	0.00166475	0	0	0	0	0	0	0.00310025	0	0	0	0	0.000838836	0	0	0	0	0	0	0	0	0	0	0	0	0.00259988	0	0	0	0	0	0	0	0	0	0	0	0	0
d3d2eaea73f80879c23e5cbde96245cb	Bacteria	Firmicutes	Clostridia	Clostridiales	Lachnospiraceae	Unassigned	Unassigned	0.00132589	0.000293869	0.00142815	0.00097589	0.00222175	0	0.00122566	0.000189382	0.000390204	0	0.00128054	0.000262624	0.000970702	0.000201626	0	0.00165616	0.000495827	0.000523633	0	0.000313845	0	0.000940776	0	0.000143616	0.000109682	0	0	0	0.00285987	0	0	0	0.000740604	0.00126194	0	0	0.000319836	0.00198802	0.00184955	0.000194448	0	0.00315912
d41b54761f3690c29df1ed934d954545	Bacteria	Firmicutes	Clostridia	Clostridiales	Lachnospiraceae	Lachnospiraceae NK4A136 group	Unassigned	0	0	0	0.00522388	0.00296234	0	0	0	0	0	0	0	0	0	0	0	0	0	0	0	0	0	0	0	0	0	0	0	0.00103995	0	0	0	0	0	0	0	0	0	0	0	0	0
d50a87f61a5701dbb177bff429e436d9	Bacteria	Bacteroidetes	Bacteroidia	Bacteroidales	Muribaculaceae	mouse gut metagenome	mouse gut metagenome	0.00107091	0.000440804	0.00325027	0.00149254	0.00169276	0.000807134	0	0.000331418	0.000527923	0.000635921	0.00117944	0	0	0.000224029	0	0.000752801	0.000578465	0.000663269	0.00142472	0.000470768	0.000286838	0	0.00172654	0.00294413	0.00325912	0	0.00165878	0.00181506	0.00155993	0.00115842	0	0.00220284	0.00319806	0.000544366	0	0.000743693	0.00292117	0.000735294	0	0	0.000479168	0.00167247
d51248d100685cdde95c531a92863b9a	Bacteria	Firmicutes	Clostridia	Clostridiales	Lachnospiraceae	Lachnospiraceae NK4A136 group	Unassigned	0	0	0	0	0	0	0	0	0	0	0	0	0	0	0	0	0	0	0	0	0.00139321	0	0	0.00253124	0	0	0	0.000363012	0	0	0	0	0	0	0	0	0	0	0	0	0	0.000998839
d63c4c7c42fae16ea7f2b4d03bfa990c	Bacteria	Firmicutes	Clostridia	Clostridiales	Ruminococcaceae	Angelakisella	Unassigned	0.00035697	0	0	0	0	0	0	0	0.000413157	0.000207366	0.00084246	0	0	0	0	0	0	0.000558542	0	0	0	0	0	0	0	0	0	0	0.0015166	0	0	0.00051518	0	0	0	0	0.000810252	0	0	0	0	0
d6afbef55f067ec586afef419e319806	Bacteria	Firmicutes	Clostridia	Clostridiales	Lachnospiraceae	Unassigned	Unassigned	0.00135139	0	0	0	0	0	0.00153208	0.0001736	0.000757454	0	0	0.00116987	0.00061772	0.00519748	6.57289e-05	0.00686125	0	0	0.0110368	0	0	0	0	0.000897602	0	0	0	0	0	0	0.00822957	0.00724805	0.0191715	0.0103182	0.0040701	0.000565207	0	0	0	0	0.0137761	0
d889132d75d67e1b28bca510374d10ab	Bacteria	Firmicutes	Clostridia	Clostridiales	Lachnospiraceae	Unassigned	Unassigned	0	0	0	0	0	0	0	0	0	0	0	0	0	0	0	0	0	0	0	0	0	0	0	0	0	0	0	0	0	0	0	0	0	0	0	0	0	0	0	0	0	0
d8e830881555cbfc0fc35fdf6cd5e4b7	Bacteria	Bacteroidetes	Bacteroidia	Bacteroidales	Muribaculaceae	uncultured bacterium	uncultured bacterium	0.000739438	0.000918341	0.00014774	0.000344432	0.000952179	0.000442002	0.00169921	0.00236727	0.000459063	0.0015898	0.00107835	0.00193387	0.00247088	0.000515268	0.00225122	0.0012475	0.000275459	0.00031418	0.00129174	0.000246593	0.000225373	0.00206075	0.000406245	0.000753985	0.000438727	0.00144531	0.00137557	0.00101923	0.00103995	0.000437139	0	0.000834947	0.000605948	0.00056911	0.00158164	0.00092218	0.00253737	0.00106209	0.00124561	0.00111808	0.000766669	0.000650407
d8fd3145f1e0fa50a9dfecbf722cae81	Bacteria	Firmicutes	Clostridia	Clostridiales	Lachnospiraceae	Unassigned	Unassigned	0.00163186	0.00102854	0.000590958	0.00120551	0.00121667	0.000999308	0.000473551	7.89092e-05	9.18126e-05	0.000677394	0.000471778	0.000214874	0.000294152	0	0.000460103	0.000322629	0.000303005	0.000174544	0.000284944	0.000201758	0.000122931	0.000806379	5.80349e-05	0.000287233	0.000595415	0	0.000161832	0	0.00121328	0.000830565	0.00154972	0.000373061	0.000437629	0.00128668	0.000126532	0.000327225	0.000383803	0.000517429	0	0.000267367	9.58336e-05	0.000534262
d92efd776ceef86ddf979beda2f3dee8	Bacteria	Firmicutes	Clostridia	Clostridiales	Clostridiales vadinBB60 group	uncultured bacterium	uncultured bacterium	0.00298325	0	0	0	0.000952179	0	0	0	0	0	0.002123	0.000286499	0	0	0	0.000408664	0	0	0	0	0.00102442	0	0	0	0	0.000444711	0.000525954	0	0	0	0	0.000142119	0.00026931	0	0.000632658	0	0.00307043	0.00141612	0.00109463	0.000461815	0.00131771	0.00150987
d93c48e397fc7d2a15b809aded07c7fe	Bacteria	Firmicutes	Clostridia	Clostridiales	Lachnospiraceae	uncultured	Unassigned	0	0	0	0	0.00216885	0.00207549	0.00178278	0.0003472	0	0	0.00559393	0.000907246	0.00061772	0	0	0	0.00322287	0.00240871	0	0	0.000962957	0	0.00146538	0.00186701	0.000767772	0.000244591	0.00169924	0	0	0.00450254	0	0.000639534	0.00139705	0.00138566	0	0	0.00187637	0.00324074	0.00147209	0.000340285	0	0.00353078
d942d85b42b194e13f19519e7e9d2bde	Bacteria	Firmicutes	Clostridia	Clostridiales	Lachnospiraceae	Lachnospiraceae NK4A136 group	uncultured bacterium	0	0	0	0	0	0	0	0	0	0	0	0	0	0	0	0	0	0	0	0	0	0.00156796	0	0	0	0	0	0	0	0	0	0	0.000454461	0	0	0	0	0	0	0	0	0
da16df33c46f3bbf4391139409c11e88	Bacteria	Bacteroidetes	Bacteroidia	Bacteroidales	Dysgonomonadaceae	Proteiniphilum	anaerobic digester metagenome	0	0	0	0	0	0	0	0	0	0	0	0	0	0	0	0	0	0	0	0	0	0	0	0	0	0	0	0.00118677	0	0	0	0	0	0	0	0	0	0	0	0	0	0
db2bc312cd5a59faebc5fe5b42c1b430	Bacteria	Firmicutes	Clostridia	Clostridiales	Ruminococcaceae	Ruminococcaceae UCG-014	Unassigned	0.000611948	0.000697939	0.00443219	0	0.000846382	0	0.00133708	0	0	0	0	0	0	0	0	0	0	0	0	0	0.00272496	0.00223994	0	0	0	0	0	0	0	0	0	0	0	0	0	0	0	0	0	0	0	0
db359eb3ff3d459fb255546f92021128	Bacteria	Actinobacteria	Coriobacteriia	Coriobacteriales	Eggerthellaceae	Enterorhabdus	uncultured bacterium	0.000152987	0	0	0.000229621	0.000370292	0	0	7.89092e-05	0	0.000235014	0	0	0	0	0.000131458	0	0	0	0	0.000112088	0	0	0	0	0.000250701	0	0	0.00013962	0	0	0	0	0.000286142	0.000272183	0	0	0.000298514	0	0	0	0	0
db884e262a7e4a4c167607cf4f0ef691	Bacteria	Firmicutes	Clostridia	Clostridiales	Lachnospiraceae	Unassigned	Unassigned	0.00290675	0	0	0	0	0	0	0.000236727	0	0	0.0021567	0	0	0	0	0	0	0	0	0	0	0	0	0	0	0	0	0	0	0	0	0	0	0	0	0	0	0	0.000339712	0	0	0.000255517
db9178c194e1fa312c233eecc00a5624	Bacteria	Firmicutes	Clostridia	Clostridiales	Ruminococcaceae	Ruminiclostridium	uncultured bacterium	0.00168286	0.000624472	0.00167438	0.0010333	0.00047609	0	0	0	0	0	0.000404381	0	0	0	0	0.00116147	0	0	0	0	0	0.000716782	0	0	0	0	0	0	0.00255655	0.000152999	0	0	0.000117823	0.000173207	0	0	0	0.00043573	0.000339712	0	0	0.000209059
db960c574174b9bee905405e10308931	Bacteria	Firmicutes	Clostridia	Clostridiales	Ruminococcaceae	Ruminiclostridium	uncultured bacterium	0.00277927	0.00297543	0	0.00223881	0.00132247	0.00205627	0.00144851	0	0.00080336	0.000981531	0.00289806	0.000453623	0.000441228	0.000224029	0.00119955	0.0015056	0	0	0	0.00163648	0.000840026	0.00174716	0	0.000628321	0.000767772	0.000444711	0.000849618	0	0.000866626	0.00104913	0.000801582	0.000657299	0.000942586	0.00126194	0.000274152	0	0.000682317	0	0	0.000315979	0.000263542	0.000534262
dbccd14dd5133f4295d4b5b9b49e6847	Bacteria	Proteobacteria	Gammaproteobacteria	Betaproteobacteriales	Burkholderiaceae	Parasutterella	Unassigned	7.64935e-05	0.000991808	0.000492465	0.000344432	0	0.00424706	0.000389983	0.000362982	0.00369546	0.000400907	0	0	0.000500059	0.0030692	0.00202116	0.000365646	0.000606011	0.0120436	0.0015387	0.00475251	0.00108589	0.000537586	0.00147989	0.00149002	0.00466931	0.000355769	0.000970992	0.000935454	0.00034665	0.000983564	0.00796238	0.00421026	0.00587433	0.00207849	0.00115987	0.00624703	0.00524531	0.00942266	0.00577511	0.0043994	0.0240303	0.0116609
dc0156151616081e948ff50c0e49e1ab	Bacteria	Firmicutes	Clostridia	Clostridiales	Lachnospiraceae	Unassigned	Unassigned	0	0	0	0	0	0	0	0	0	0	0	0	0	0	0	0	0.000413189	0	0	0	0	0	0	0	0	0	0	0	0	0	0	0	0	0	0	0	0	0	0	0	0	0
dcb906380bc8ef45a63514945417012f	Bacteria	Firmicutes	Clostridia	Clostridiales	Ruminococcaceae	Ruminococcaceae UCG-014	Unassigned	0.00071394	0	0	0	0.00179856	0	0	0	0	0	0.00165122	0	0	0	0	0	0	0	0	0	0	0	0	0	0	0	0	0	0	0	0	0	0	0	0	0	0	0	0	0	0	0
dcc94631df4a21e5ac67b9acd45d3dd6	Bacteria	Bacteroidetes	Bacteroidia	Bacteroidales	Muribaculaceae	Unassigned	Unassigned	0.00127489	0.000955075	0.00192061	0.00143513	0.00121667	0.00134522	0	0	0.000550876	0	0.0020556	0	0	0	0	0.000946379	0	0	0.00104479	0	0.000840026	0	0.0026551	0.00315956	0.00267937	0	0	0.00097734	0.00199324	0.00072128	0	0.00362403	0.00292875	0.000470134	0	0.000803189	0.00324101	0.00103486	0	0	0	0.00195122
dcd05f6f206560a630e007e13f9e6827	Bacteria	Firmicutes	Clostridia	Clostridiales	Ruminococcaceae	Ruminococcaceae UCG-014	Unassigned	0	0	0	0	0	0	0	0	0	0	0	0	0	0	0	0.0012475	0	0	0	0	0	0	0	0.000753985	0	0	0	0.00034905	0.0015166	0	0	0	0	0	0	0	0	0	0	0	0	0
dce36150421bc1b8bb544de56b55ee6a	Bacteria	Firmicutes	Clostridia	Clostridiales	Lachnospiraceae	Unassigned	Unassigned	0.00140238	0	0	0	0.00169276	0.000922438	0	0	0	0	0.00276327	0	0	0	0	0	0	0	0	0	0	0	0	0	0	0	0	0	0	0	0	0	0	0	0	0	0	0	0	0	0	0
dd0d16097363a52c5d309ddd0a807b9a	Bacteria	Firmicutes	Clostridia	Clostridiales	Lachnospiraceae	Unassigned	Unassigned	0.00071394	0.00165301	0.00477691	0.00315729	0	0.000787916	0	0	0	0	0.00438079	0	0	0	0	0.000365646	0	0	0	0	0	0	0	0	0.00184892	0	0	0	0.00142993	0.00170484	0.000908459	0	0	0	0	0	0.000426448	0	0	0	0	0.000627178
dd20b520111e6e1e8f024b470ab71ddf	Bacteria	Firmicutes	Clostridia	Clostridiales	Lachnospiraceae	GCA-900066575	uncultured bacterium	0	0	0	0	0	0.00144131	0	0	0	0	0	0	0	0	0	0	0	0.00453816	0.00045591	0	0.000327815	0	0.000565841	0.00109507	0.00117516	0	0.000728244	0	0	0	0.00432854	0.0041925	0.00281093	0.00621072	0.000822455	0.00535459	0	0	0	0	0	0
dd62b027512cd5112f25adb3d9ddc462	Bacteria	Firmicutes	Clostridia	Clostridiales	Clostridiales vadinBB60 group	uncultured bacterium	uncultured bacterium	0.000203983	0.000220402	0	0	0	0.000634176	0.000111424	0.000252509	0	6.91219e-05	0	0	0	0	0	0	0	0	0	0	0	0.000134397	0.00011607	0	0	0	0.000647328	0	0	0	0	0.000177648	0.000117823	0	0.000189797	0	0	0	0	7.29182e-05	0	0
dd6689ec34ba4cef3b8f8cc5a9a8730e	Bacteria	Firmicutes	Clostridia	Clostridiales	Lachnospiraceae	Unassigned	Unassigned	0	0	0	0	0	0.000172957	0	0	0	0	0	0	0	0	0	0	0.00112938	0	0.000341932	0	0	0	0	0.000287233	0	0	0	6.981e-05	0	0	0.00219099	0	0	0	0	0.00104117	0.000319836	0.000408497	0	0	0.000407293	0
ddf47e7f400567813ce6b1038bcae904	Bacteria	Bacteroidetes	Bacteroidia	Bacteroidales	Bacteroidaceae	Bacteroides	Unassigned	0.0111681	0.00914668	0.0206343	0.00843858	0.00576598	0.015643	0.0673835	0.211224	0.0786375	0.102383	0.00576243	0.063173	0.157666	0.115487	0.0464539	0.0128837	0.0355343	0.061684	0.0509289	0.0316311	0.02307	0.0136189	0.00468632	0.010843	0.0238166	0.0339315	0.0368168	0.0204264	0.00818962	0.00596695	0.0736386	0.0276776	0.0210735	0.0420646	0.182965	0.104355	0.0204482	0.0190087	0.189975	0.123621	0.0205324	0.0180256
de6f6b8bb73d518e4b89d231b5658ffc	Bacteria	Bacteroidetes	Bacteroidia	Bacteroidales	Muribaculaceae	uncultured bacterium	uncultured bacterium	0	0.00132241	0	0	0.000899281	0	0	0	0	0	0	0	0	0	0	0	0	0	0	0	0	0.000895977	0	0	0	0	0	0	0	0	0	7.10593e-05	0.00035347	0	0	0	0.000383803	0.000408497	0	0	0	6.96864e-05
df310f41c8648b1164e8577e361025ec	Bacteria	Firmicutes	Clostridia	Clostridiales	Clostridiaceae 1	Candidatus Arthromitus	uncultured bacterium	0.0047171	0.0042611	0.00576184	0.00591274	0.00317393	0.00163348	0.0013928	0.00154662	0.000986986	0.00088476	0.00438079	0.000477498	0.000588305	0.000134418	0.000230051	0.00563526	0.000936562	0.000837813	0.000626876	0.00017934	0.00501967	0.00295672	0.00139284	0.00416487	0.00283606	0.000422476	0.00262977	0.00129847	0.0063697	0.0037594	0	0.00270025	0.00148121	0.00158361	0	0.000178486	0.00398729	0.000571895	0.000264221	0	0	0.00106852
dfc76aca1a4e29037038e1099c0c120f	Bacteria	Firmicutes	Clostridia	Clostridiales	Lachnospiraceae	Lachnospiraceae NK4A136 group	Unassigned	0.000433463	0	0	0	0	0	0.00061283	0	0	0.000262663	0.000471778	0.000238749	0	0	0.000197187	0	0.000220367	0	0	0	0	0	7.25437e-05	0.000125664	0	0	0	0	0	0.000152999	0	0.000408591	0.000201983	0	0	0.000178486	0	0	0	0	0	0.000441347
dfedf0e284a6b8979a7e23e9d66d3f4d	Bacteria	Firmicutes	Bacilli	Lactobacillales	Lactobacillaceae	Pediococcus	Unassigned	0	0	0	0	0	0.0297294	0.0169643	0	0.0107191	0.00716103	0	0.00143249	0	0.000828909	0.00159393	0	0.0160042	0	0.025132	0.0369216	0.00987543	0	0	0.0189753	0.0204948	0.00811598	0	0.00585008	0.00922957	0.00430582	0	0	0	0	0	0	0	0	0	0	0	0
dffcdf4de384c2e9f208d0fa495bc7a5	Bacteria	Bacteroidetes	Bacteroidia	Bacteroidales	Muribaculaceae	uncultured organism	uncultured organism	0.000790433	0.000257136	0.000787944	0.000574053	0.000687685	0	0	0.000268291	0	0	0.000741365	0	0.000470644	0	0.000131458	0.0020003	0	0	0	0	0	0.000895977	8.70524e-05	0	0	0	0	0	0.00264321	0	0	0	0	0	0	0	0	0	0	0	0	0
e0035060be0788e882e5ee7518aab1da	Bacteria	Firmicutes	Clostridia	Clostridiales	Lachnospiraceae	Lachnospiraceae NK4A136 group	Unassigned	0.00219281	0.00227749	0.000935684	0.00390356	0.00571308	0.00922438	0.0113931	0.000410328	0.00243303	0.00349757	0.00225779	0.00107437	0.000411813	0.00212828	0.000772315	0.00141957	0.0023414	0	0.00195661	0	0.00786756	0.00309112	0.000217631	0.00651659	0.000423058	0	0	0.000265278	0.00372649	0.00229498	0	0.00525839	0.0149636	0.00809126	0.000400683	0.0148441	0.0141154	0.0117375	0.0106066	0.0056147	0.00632502	0.0085482
e042437222b1e55081333b8a9514bc9c	Bacteria	Bacteroidetes	Bacteroidia	Bacteroidales	Rikenellaceae	Alistipes	uncultured bacterium	0.0035442	0.00179995	0.00256082	0.00229621	0.000952179	0.00392036	0.00253489	0.00636008	0.0036266	0.00160363	0.00134794	0.00157574	0.00447111	0.00259874	0.00154463	0.00273159	0.00209349	0	0.000322936	0	0.000983445	0.0037183	0.000856015	0.00186701	0	0	0.00287252	0.00671572	0.00255655	0.00389054	0	0.000941536	0.00173369	0.000989756	0.00120205	0.000713946	0.00157786	0.00359477	0.00301967	0.000437509	0	0.00188153
e04e1abaf0afa85f0cf89d41025a2cbd	Bacteria	Firmicutes	Clostridia	Clostridiales	Peptostreptococcaceae	Romboutsia	Unassigned	0	0	0	0	0	0.00247905	0.0013928	0.000220946	0.00422338	0.00652511	0	0.00224424	0.00111778	0.00210588	0.00445314	0	0.00377379	0.00331634	0.00423616	0.00325054	0.00381085	0	0.00297429	0.00701924	0.0121433	0.00144531	0.00343893	0.00195468	0	0.00386868	0.00411479	0.00250484	0.00541987	0.00497352	0.00263607	0.00544384	0.00125802	0.00136166	0.00147209	0.00226046	0.0039771	0.00571429
e07d0e1b1c828ab615e2fb28d50f5de5	Bacteria	Bacteroidetes	Bacteroidia	Bacteroidales	Bacteroidaceae	Bacteroides	Unassigned	0.00290675	0.00168975	0.0021176	0.00154994	0.00185146	0.0239834	0.0344299	0.0210214	0.0221039	0.0104374	0.00262848	0.0190283	0.0185904	0.0486592	0.0125707	0.00464586	0.0595268	0.0675138	0.0414308	0.0772731	0.0349533	0.00416629	0.00651442	0.0203397	0.0229862	0.00629266	0.0426023	0.0568812	0.00467978	0.0264469	0.0751884	0.0176582	0.00451095	0.0144752	0.010481	0.0173727	0.0245847	0.00740741	0.038161	0.0188615	0.0458085	0.00343786
e099f7ee43823032ea937f1da4608f5d	Bacteria	Firmicutes	Clostridia	Clostridiales	Family XIII	[Eubacterium] brachy group	uncultured bacterium	0.000637446	0.000624472	0.000935684	0	0.00047609	0.000326697	0.000111424	0	9.18126e-05	0	0.000943555	0	0	0	0	0.000236595	0.00013773	0	0	0	0.000286838	0.000447989	0.000145087	0	0	0	0	0.000181506	0.000519976	0.000393425	0	0.000213178	0.00035347	0	0	0	0.000341159	0.000163399	0	0	0	0
e110c5d8074f00edf9bf2786cf64563d	Bacteria	Firmicutes	Clostridia	Clostridiales	Ruminococcaceae	Butyricicoccus	uncultured bacterium	0.000662944	0	0	0	0	0.000422784	0	0	0	0.000304136	0	0.000501373	0	0	0	0	0	0	0	0	0	0	0	0	0	0	0	0	0.000693301	0	0	0	0	0	0	0	0.00121538	0	0	0	0	0
e1d6da0cace10cd58ded5143c18bddca	Bacteria	Firmicutes	Clostridia	Clostridiales	Lachnospiraceae	Unassigned	Unassigned	0.00186134	0	0	0.00442021	0	0	0	0	0	0	0	0.000596872	0	0	0	0.00292517	0	0	0	0	0	0	0	0	0	0	0	0	0	0	0	0	0	0	0	0	0	0	0	0	0	0
e217ac8d431a203b47cbb51b73f192bb	Bacteria	Bacteroidetes	Bacteroidia	Bacteroidales	Muribaculaceae	uncultured bacterium	uncultured bacterium	0.00170836	0.00168975	0.00226534	0.0097589	0.00423191	0.012818	0.182289	0.033852	0.0250878	0.120673	0.0020556	0.24245	0.0682727	0.0297959	0.116603	0.012432	0.0307413	0.0109614	0.0408419	0.0021745	0.0783273	0.00837739	0.0300621	0.0314879	0.0226728	0.290241	0.0445442	0.0916186	0.00810296	0.0107755	0.00999305	0.00296673	0.000757435	0.00309299	0.000274152	0.012732	0.0168021	0.00629085	0.0907787	0.0516018	0.0234074	0.0230197
e2a51d025fc6a09b9c3d0154212aa700	Bacteria	Firmicutes	Erysipelotrichia	Erysipelotrichales	Erysipelotrichaceae	Faecalibaculum	uncultured bacterium	0	0	0	0	0	0	0	0	0	0	0	0	0	0	0	0	0	0	0	0.00125538	0	0	0	0	0	0	0	0	0	0	0	0.000941536	0.00207032	0.00269709	0	0	0	0	0	0	0	0
e2eecf250ee29280cc08ad6dc835b26f	Bacteria	Firmicutes	Clostridia	Clostridiales	Lachnospiraceae	Unassigned	Unassigned	0	0	0	0	0	0	0.000473551	0	0	0	0.00181971	0	0.000323567	0	0	0	0	0	0	0.00237626	0	0	0	0	0.00244434	0	0	0	0	0.00104913	0.000534388	0.000568475	0.00070694	0.000519622	0	0.00026773	0.000469093	0	0	0	0	0.000464576
e2f588db1f43021331809cd8255abe47	Bacteria	Bacteroidetes	Bacteroidia	Bacteroidales	Muribaculaceae	Unassigned	Unassigned	0.00071394	0.00124894	0	0	0.000846382	0.000980091	0.00306415	0.00186226	0.00183625	0.00384318	0.00131424	0.00157574	0.00167667	0.00403253	0.00185684	0.000709784	0	0	0.0010068	0	0.000901492	0.00111997	0.00091405	0.00156183	0.00236599	0.00235697	0	0.000753948	0	0.00111471	0	0.00117248	0.00178418	0	0	0	0.00405126	0.00111656	0	0.00170142	0.000958336	0.00327526
e301df1a035c1045f7b0fccadd63486b	Bacteria	Firmicutes	Clostridia	Clostridiales	Lachnospiraceae	Roseburia	Unassigned	0.00150437	0.00124894	0.00167438	0.00298507	0	0	0	0	0	0	0.00124684	0	0	0	0	0.00120448	0	0	0	0	0	0.00259833	0	0	0	0	0	0	0.0020799	0	0	0	0	0	0	0	0	0	0	0	0	0
e3e56cdf08fed87e5942e07a3f7a1725	Bacteria	Firmicutes	Clostridia	Clostridiales	Lachnospiraceae	Lachnospiraceae NK4A136 group	Unassigned	0.00124939	0	0.00201911	0	0	0	0.00208919	0	0.00149195	0.00189394	0.00198821	0	0	0.000649685	0.00119955	0	0.000964108	0	0	0.0008967	0.00102442	0	0	0.00149002	0.00296141	0	0	0	0.00186325	0.00421839	0.0019238	0.000977066	0.00151487	0.00289504	0.000527215	0.00113041	0	0.00114379	0.00105688	0	0.00045521	0
e3f0419ca4c490e5e5756f779db76626	Bacteria	Verrucomicrobia	Verrucomicrobiae	Verrucomicrobiales	Akkermansiaceae	Akkermansia	Unassigned	0	0	0	0	0	0	0	0	0	0	0	0	0	0	0	0	0	0	0	0	0	0	0	0	0	0	0	0	0	0	0	0	0	0	0	0	0	0	0	0	0	0
e43dd330c6ad1612da7391bc0693ecd2	Bacteria	Proteobacteria	Gammaproteobacteria	Betaproteobacteriales	Burkholderiaceae	Parasutterella	Unassigned	0	0	0	0	0.000740584	0.00259436	0	0.000236727	0.0022035	0.000193541	0.000336984	0.000119374	0	0.00174743	0.00113382	0	0.000633556	0.00610906	0.00112078	0.00334021	0.000635142	0	0.00091405	0.00105917	0.00249134	0	0	0.00127054	0	0.000480853	0.00587827	0.00250484	0.0039555	0.0012372	0.000485038	0.00359948	0.00317704	0.00740741	0.00422753	0.00323271	0.0146865	0.00845528
e5471f7d8aab0adf585baa9df34f3a6e	Bacteria	Firmicutes	Clostridia	Clostridiales	Ruminococcaceae	Oscillibacter	Unassigned	0.00344221	0.00187342	0.000787944	0.00235362	0	0.000653394	0.000501407	0.0001736	0.000390204	0	0.00158382	0.000477498	0.000235322	0.000179224	0.000558696	0.00191427	0	0.000593451	0	0.000605273	0.000860515	0.000761581	0	0.00017952	0.000313376	0	0	0	0.00125661	0.00209827	0.00144285	0.000390826	0.000639612	0	0.000126532	0.000386721	0.00108744	0.00133442	0.0009059	0.0008021	0.000239584	0.000929152
e57d9aa66c2adad53a947071d7157164	Bacteria	Bacteroidetes	Bacteroidia	Bacteroidales	Muribaculaceae	uncultured bacterium	uncultured bacterium	0.000101991	0.000514271	0	0.000918485	0.000952179	0	0	0	0	0	0.000876158	0	0	0	0	0	0	0	0	0	0	0.000895977	0	0	0	0	0	0	0	0	0	0.000124354	0	0	0	0	0.000405126	0	0	0	0	0.000534262
e68e32754b5002e3388aab61ee4e5b16	Bacteria	Firmicutes	Clostridia	Clostridiales	Ruminococcaceae	Ruminococcaceae NK4A214 group	uncultured bacterium	0.000152987	0	0.000246233	0.000229621	0	0.000172957	0.000250703	0.000252509	0.000114766	9.67706e-05	0.000134794	0	0.000176491	0	0	0.000129052	0.000440735	0	0	8.967e-05	0	0.00040319	0	0	0	8.89423e-05	0	0.000265278	0.000389982	0	0	0.000213178	0.000134655	0	0	0.000475964	0.000362481	0.000462963	0	0	0.000263542	9.29152e-05
e6b4cfd2b7423a43659a52b2f1f61c24	Bacteria	Bacteroidetes	Bacteroidia	Bacteroidales	Prevotellaceae	Prevotellaceae UCG-001	uncultured bacterium	0.005941	0	0.00265931	0.00183697	0.0045493	0	0	0.00563411	0	0	0.0064027	0	0.00547123	0	0	0.0118512	0	0.00848286	0	0.00134505	0	0.0037631	0.00367071	0	0	0	0.00424809	0	0.00797296	0	0	0.00328649	0.00387134	0.0018063	0.00179253	0.00315326	0.00535193	0.00936819	0.00758691	0.00194448	0.00675627	0.00116144
e82a498327febf131aed03b52be01ef2	Bacteria	Firmicutes	Clostridia	Clostridiales	Ruminococcaceae	Ruminococcaceae UCG-014	Unassigned	0.000917922	0.00117548	0	0.00183697	0.00412611	0.00620724	0.000250703	0.00094691	0.000941079	0.00416114	0.00141533	0.000596872	0.00105895	0.000268835	0.000870908	0.00434474	0.00471035	0.00104727	0.00214657	0.000650108	0.0102442	0.00246394	0.000174105	0.00570875	0.000720766	0.00277945	0	0.00294598	0	0.0084805	0.00160316	0.00133236	0.000605948	0.000668085	0.000590481	0.00104117	0.000575705	0.000898693	0.00045295	0.000607652	0.00059896	0.000209059
e8bf0c4da29b3d9b80299311e20ce085	Bacteria	Firmicutes	Clostridia	Clostridiales	Ruminococcaceae	Ruminiclostridium 9	Unassigned	0.000841429	0	0	0	0	0.000288262	0.000362127	0.000631273	0.000619735	9.67706e-05	0	0	0.000500059	0.000336044	0.000213619	0.000494698	0.000275459	0.00031418	0	0	0.000430257	0	0	0.000538561	0	0	0	0	0	0	0	0	0	0	0	0	0.000490416	0.000354031	0	0.000364591	0	0.000255517
e8cd191b765363521eb310a287e29f88	Bacteria	Firmicutes	Erysipelotrichia	Erysipelotrichales	Erysipelotrichaceae	uncultured	uncultured bacterium	0	0	0.000295479	0	0	0	0	4.73455e-05	0	0	0	0.000190999	0	0	0	0	0	0	0.000341932	0.00035868	0.000204884	0	0	0.00105917	0.000391721	0.00253485	0	0.00100526	0	4.37139e-05	0	0	0	0	0	0	0	0	0	0	0	0
e912c95945c9d2e184937b62f61fbacc	Bacteria	Firmicutes	Clostridia	Clostridiales	Lachnospiraceae	Lachnospiraceae NK4A136 group	Unassigned	0.00127489	0	0.000344726	0	0	0.000557306	0.000557119	0.000931128	0	0.000456204	0	0.00124149	0.0017355	0	0.0010681	0.000688276	0	0.000244362	0	0	0	0	0.00011607	0.000789889	0	0	0	0.000753948	0.00125661	0	0.00176348	0	0.0011614	0	0	0.000505712	0.000724962	0.000354031	0	0.000437509	0.00431251	0.000232288
e9481c355d3c6d287b230fba7f672f0c	Bacteria	Firmicutes	Clostridia	Clostridiales	Lachnospiraceae	Lachnospiraceae UCG-001	uncultured bacterium	0	0	0	0	0	0.000480437	0	0	0	0	0	0	0	0	0	0	0	0	0	0	0.000204884	0	0	0.000646273	0.000485734	0	0	0	0	0.00109285	0	0	0	0	0	0	0.000341159	0	0	0	0	0
e95ab447b9fdb91fe06e3825101de090	Bacteria	Firmicutes	Clostridia	Clostridiales	Lachnospiraceae	Unassigned	Unassigned	0.0011729	0	0	0	0	0	0	0	0.000275438	0	0.00111205	0	0	0	0	0	0.00074374	0	0	0	0	0.00215034	0.000319192	0	0	0	0	0	0	0.00170484	0.00138941	0.000621769	0.000403966	0	0	0.000208234	0	0.000381264	0	0	0.000551043	0
e9f1c2db2431446fc5c4768e2d5c4cf7	Bacteria	Firmicutes	Clostridia	Clostridiales	Lachnospiraceae	Unassigned	Unassigned	0	0	0	0	0	0	0	0	0	0	0	0	0	0	0	0	0	0	0	0	0	0	0	0	0	0	0	0	0	0	0	0.000604004	0.000690108	0.00183105	0	0	0	0	0	0	0	0.00109175
ea0b1af9a59fb6352cf8c89bd7f342cd	Bacteria	Proteobacteria	Gammaproteobacteria	Betaproteobacteriales	Burkholderiaceae	Parasutterella	uncultured bacterium	0	0	0	0	0.000264494	0.00276731	0	0.000284073	0.000252485	0.000566799	0	0	0	0.000268835	0.0014789	0	0	0	0	0.000851865	0.000307327	0	0.000290175	0.000341089	0.000611084	0	0	0	0	0.000196713	0	0	0	0	0	0	0	0	0	0.000315979	0.000263542	0.000255517
eb1250829dcfeafc2cc50b5aad83043f	Bacteria	Firmicutes	Clostridia	Clostridiales	Lachnospiraceae	Unassigned	Unassigned	0	0.00205708	0	0	0.000899281	0.000307479	0.000222847	0.000205164	0	0.000801814	0	0	0	0	0	0	0	0.000593451	0	0.000560438	0	0	0	0.000143616	0.000642422	0	0	0	0	0.00229498	0	0.000763888	0.000589116	0	0	0	0	0	0	0	0	0
ec128e7688bca6627125529bc2706e93	Bacteria	Firmicutes	Clostridia	Clostridiales	Lachnospiraceae	Lachnospiraceae NK4A136 group	uncultured bacterium	0	0	0.00246233	0	0.00719424	0	0	0	0	0	0.00171862	0	0	0	0	0	0	0	0	0	0	0.00367351	0	0	0	0	0	0	0.00407314	0	0	0	0.00282776	0	0	0.00178486	0.00279324	0	0.000981391	0	0	0
ec1ce0eee859131956682203a94d0a19	Bacteria	Firmicutes	Clostridia	Clostridiales	Clostridiales vadinBB60 group	uncultured bacterium	uncultured bacterium	0.000254978	0	0	0	0	0	0	0	0.000206578	0	0.00020219	0	0	0	0.00014789	0	0	0	0.000436913	0	0	0	0.000333701	0.000359041	0	0	0	0	0	0.000590138	0	0.000195413	0.000201983	0	0.00014762	0.000118991	0.000639672	0	0	0	0	0.000487805
ec8878e5ce0e40a2888dbbc81005cff0	Bacteria	Firmicutes	Clostridia	Clostridiales	Lachnospiraceae	Lachnospiraceae FCS020 group	Unassigned	0.00107091	0.000624472	0	0	0	0.000249827	0	0	0	9.67706e-05	0.000741365	0	0	0	0	0	0	0	0	0	0	0	0	0	0.000203695	0	0	0	0	0	0	0	0	0	0	0	0	0	0	0	0	0
edbc501a4ec661da33349fed3fe9d842	Bacteria	Firmicutes	Clostridia	Clostridiales	Lachnospiraceae	Unassigned	Unassigned	0.00104541	0	0	0	0	0	0	0	0	0	0.00138163	0	0	0	0	0	0	0	0	0	0	0	0	0	0	0	0	0	0	0.000983564	0	0	0	0	0	0	0	0	0	0	0	0
ee851c9da49a9c74feaa268979cc8189	Bacteria	Firmicutes	Erysipelotrichia	Erysipelotrichales	Erysipelotrichaceae	Dubosiella	uncultured bacterium	0	0	0	0	0	0	0	0	0	0	0	0	0	0	0	0	0	0	0	0	0	0	0.00380129	0	0	0	0.00165878	0.00664591	0	0	0	0	0	0.00727471	0.00156056	0.00359948	0.0177616	0.0305283	0.00309516	0.00367022	0.00498335	0.0195354
eea7992685490c804265850c75fef406	Bacteria	Cyanobacteria	Melainabacteria	Gastranaerophilales	uncultured bacterium	uncultured bacterium	uncultured bacterium	0.0011474	0.000587738	0.00132966	0.000516648	0.00111088	0	0	0	0	0	0.00181971	0	0	0	0	0.000602241	0	0	0	0	0	0	0	0	0	0	0	0	0	0	0	0	0	0	0	0	0	0	0	0	0	0
ef679f1eef2e3a736ce0fa3aa95a5602	Bacteria	Bacteroidetes	Bacteroidia	Bacteroidales	Muribaculaceae	uncultured bacterium	uncultured bacterium	0.000764935	0	0.0014774	0	0.00211595	0.000422784	0	0	0	0.000912409	0.00138163	0	0	0	0.000870908	0.00184974	0	0	0	0.000672525	0	0	0	0.000197472	0.00109682	0	0	0	0.00125661	0.00109285	0	0	0	0	0	0	0	0	0	0	0	0
eff1ca4b8a48f9761c85b133c8748e58	Bacteria	Firmicutes	Clostridia	Clostridiales	Lachnospiraceae	Unassigned	Unassigned	0	0.000991808	0	0	0	0	0	0	0	0	0	0	0	0	0	0	0	0	0	0	0	0	0	0	0	0	0	0	0	0	0	0	0	0	0	0	0	0	0	0	0	0
f0192840073646bed1b65b2dfb6d2d5c	Bacteria	Firmicutes	Clostridia	Clostridiales	Ruminococcaceae	Ruminococcaceae UCG-014	uncultured bacterium	0	0.00429784	0.000787944	0.0032721	0.00338553	0	0	0	0	0	0.00306655	0	0	0	0	0	0	0	0	0	0	0.00542066	0	0	0	0	0	0	0.00766964	0	0	0	0.00144754	0	0	0	0	0	0	0	0	0
f083af3d9ba481bbfa8ebd7651eed23a	Bacteria	Firmicutes	Clostridia	Clostridiales	Lachnospiraceae	Lachnospiraceae NK4A136 group	Unassigned	0.00109641	0	0.000393972	0.00114811	0.00116377	0	0	0	6.88595e-05	0	0.000977254	0	0	0	0	0.000752801	0	0	0	6.72525e-05	0	0	0	8.97602e-05	0	0	0	0	0.000953289	0	0.00042751	7.10593e-05	0	0	8.43544e-05	0	0	0	0	0	0	0
f13221411ef1236ea90162bcb7ef363a	Bacteria	Firmicutes	Clostridia	Clostridiales	Lachnospiraceae	Unassigned	Unassigned	0.0023203	0	0	0	0	0	0	0	0	0	0.00148273	0	0	0	0	0	0	0	0	0	0	0	0	0	0	0	0	0	0	0.000240427	0	0	0	0	0	0	0	0	0	0	0	0
f16438697f5ed97ba67a87417bd3ef2e	Bacteria	Bacteroidetes	Bacteroidia	Bacteroidales	Rikenellaceae	Alistipes	uncultured bacterium	0.00265178	0.00187342	0.00305328	0.00189437	0.00169276	0.0056115	0.00362127	0.00615491	0.00376432	0.00127184	0.00148273	0.00195774	0.0040593	0.0030692	0.00174182	0.00206483	0	0.00205962	0	0	0.00102442	0.0038079	0.000725437	0.00206448	0.00126917	0.000155649	0.00271068	0.00498443	0.0029032	0.00450254	0	0.000675064	0.00210399	0	0	0	0.0016205	0.0041122	0.00290643	0	0	0.00204413
f18977221beff78c4c325ded0ac445cb	Bacteria	Firmicutes	Clostridia	Clostridiales	Lachnospiraceae	Lachnospiraceae NK4A136 group	Unassigned	0.00181035	0	0.0153157	0	0	0	0	0	0	0	0.00380792	0	0	0	0	0	0	0	0	0	0	0.00309112	0	0	0	0	0	0	0	0	0	0	0	0	0	0	0	0.000381264	0.00301967	0	0	0
f236530ca60fe068699fcfa298ab99c1	Bacteria	Firmicutes	Clostridia	Clostridiales	Lachnospiraceae	Lachnoclostridium	Unassigned	0.000764935	0	0	0	0	0	0	0	0	0.00128567	0	0	0	0	0.000821612	0	0	0	0	0	0	0	0	0	0.000454396	0	0	0	0	0.000524567	0	0	0.000538621	0.000915524	0.000885721	0	0	0	0	0	0	0
f237cb2293d845cdfa697ea2bd18d50d	Bacteria	Firmicutes	Clostridia	Clostridiales	Ruminococcaceae	Unassigned	Unassigned	0.000611948	0.000697939	0.00113267	0	0.00105798	0.000172957	0.000167136	0.000315637	0.000344297	0	0.00117944	0.000214874	0	0.000201626	0.000197187	0.000580733	0.000826378	0.000733087	0.000246951	0.000291428	0.000512211	0.000851178	0	0.000376993	0.000454396	0	0.000364122	0.000572442	0.00064997	0.000262284	0.000908459	0.000657299	0.000521789	0	0.000421772	0.000446216	0.000341159	0.00130719	0.000377458	0	0.000575002	0.000278746
f2831d0ba0928f961b1ebda81c6c1f44	Bacteria	Firmicutes	Clostridia	Clostridiales	Ruminococcaceae	Unassigned	Unassigned	0.00170836	0.00143261	0.00162514	0.00235362	0.00169276	0.000941656	0.00061283	0.000205164	0	0.000414731	0.00155013	0	0.000235322	0	0.000870908	0.000946379	0.00107429	0	0	0.00257801	0.000286838	0.00228474	0.000885033	0	0.000470065	0	0	0.000460746	0.00064997	0.00137699	0	0.000177648	0.000639612	0.0018063	0.00014762	0	0.000234547	0.000408497	0	0	0	0.000418118
f2de17407ac642f7bc447091b7f66d22	Bacteria	Firmicutes	Clostridia	Clostridiales	Lachnospiraceae	Lachnospiraceae NK4A136 group	Unassigned	0	0	0	0	0.00111088	0	0	0	0.000642688	0	0	0	0	0.000336044	0	0	0	0	0	0.00053802	0	0	0	0.000592417	0.000846116	0	0	0	0	0.000393425	0	0	0	0	0	0	0.000213224	0	0	0	0.000335418	0
f31be9ed0bdca51095127110c7ec97e0	Bacteria	Firmicutes	Clostridia	Clostridiales	Lachnospiraceae	Lachnospiraceae NK4A136 group	Unassigned	0	0	0	0.00160735	0.000952179	0	0	0	0	0	0	0	0	0	0	0	0	0	0	0	0	0	0	0	0	0	0	0	0	0	0	0	0	0	0	0	0	0	0	0	0	0
f38a6cfb929bc942f90a4176fd001a19	Bacteria	Bacteroidetes	Bacteroidia	Bacteroidales	Muribaculaceae	Unassigned	Unassigned	0	0.00168975	0.00201911	0.00160735	0.00238045	0.000461219	0	0	0	0	0.00104465	0	0	0	0	0.000559224	0	0	0	0	0	0.00223994	0.000319192	0	0	0	0	0.000307164	0.00142993	0	0	0	0	0	0	0	0.000298514	0	0	0	0	0
f411a6342b61304b0ab56b71d8776a53	Bacteria	Firmicutes	Clostridia	Clostridiales	Lachnospiraceae	Unassigned	Unassigned	0	0	0	0.00097589	0	0	0	0	0	0	0	0	0	0	0	0	0	0	0	0	0	0	0	0	0	0	0	0	0	0	0	0	0.000302974	0	0	0	0.00117273	0.000354031	0	0	0	0
f48a6b6f83112014e68d87cbb87bfb57	Bacteria	Firmicutes	Clostridia	Clostridiales	Lachnospiraceae	Lachnospiraceae NK4A136 group	Unassigned	0.00247329	0	0	0	0	0	0	0	0	0	0.00279697	0	0	0	0	0	0	0	0	0	0	0	0	0	0	0	0	0	0	0	0	0	0	0	0	0	0	0	0	0	0	0
f4fb00ef1077aac85a0a372ca295dd57	Bacteria	Bacteroidetes	Bacteroidia	Bacteroidales	Bacteroidaceae	Bacteroides	Bacteroides acidifaciens	0	0	0	0	0	0	0	0	0	0	0	0	0	0	0.000706586	0	0	0	0	0.00062769	0.00635142	0	0	0	0	0.00286839	0	0	0	0	0	0	0	0	0	0	0	0	0	0	0	0
f5c95c6dcafd50f43cfbe913ae03854a	Bacteria	Firmicutes	Clostridia	Clostridiales	Lachnospiraceae	[Eubacterium] xylanophilum group	uncultured bacterium	0.000892425	0.00220402	0.000984931	0.00551091	0.000793483	0	0	9.4691e-05	0.000137719	0	0.0042797	0	0	0	0	0.00204332	0	0	0	0	0.00118833	0.00259833	0.000290175	0.00215424	0	0	0	0.00027924	0.00311985	0	0	0.00294896	0.0011614	0	0	0	0	0	0	0	0	0
f5d9dfd541d2344475bac92e2dc057b1	Bacteria	Firmicutes	Clostridia	Clostridiales	Lachnospiraceae	Unassigned	Unassigned	0.00372269	0.00345296	0	0	0	0	0	0	0	0	0	0	0	0	0	0.0029897	0	0	0	0	0	0.00264313	0	0	0	0	0	0	0	0	0	0	0	0	0	0	0	0	0	0	0	0
f63618d1337aa074ac1f4069f7e4f708	Bacteria	Firmicutes	Clostridia	Clostridiales	Christensenellaceae	Christensenellaceae R-7 group	Unassigned	0	0.000330603	0	0.000114811	0	5.76524e-05	0.000278559	0.000268291	9.18126e-05	0	0.000101095	0.000167124	5.88305e-05	6.72088e-05	0	0.00047319	0.000303005	0	0	0	0	0.000537586	0.000203122	0.000107712	0	0	0	0	0.000129994	0	0	0.000159883	0.000134655	0	0	0	0.00100215	0.000462963	0.000150983	0	7.18752e-05	0.000511034
f6bb4e6681702b0afe9bf9cabecbaee7	Bacteria	Firmicutes	Clostridia	Clostridiales	Clostridiales vadinBB60 group	uncultured bacterium	uncultured bacterium	0	0	0	0	0	0.000134522	0	0.000694401	0.000459063	0.000138244	0.000101095	0.000716247	0.000470644	6.72088e-05	6.57289e-05	0	0.000798832	0.000349089	0.00045591	0.000112088	0.000430257	0.000134397	8.70524e-05	0.000610369	7.83441e-05	0.000311298	0.000768702	9.7734e-05	0	0.000437139	0.000908459	0.000230943	0.000201983	0.000371159	0	0.000446216	0.000170579	0.00100763	0.00109463	0.00148267	0.00150938	0.00204413
f73b8a52912684280f35e148ffd58815	Bacteria	Bacteroidetes	Bacteroidia	Bacteroidales	Rikenellaceae	Alistipes	uncultured bacterium	0.00571152	0.00183668	0.00457993	0.00407577	0.00333263	0	0	0	0	0	0.0145914	0	0	0	0	0.00062375	0	0	0.0015387	0	0	0.00111997	0	0.00836565	0	0	0	0.0051799	0.00246988	0	0	0	0	0	0	0	0	0	0	0	0	0
f74f7f5b9b09ca6f7b89b30b59a10c79	Bacteria	Firmicutes	Clostridia	Clostridiales	Lachnospiraceae	Unassigned	Unassigned	0.000892425	0.00209382	0	0	0	0.000307479	0	0	0	0	0.00104465	0	0	0	0	0.000881853	0	0.000209453	0	0.00053802	0	0.00111997	0	0.000323137	0.00297708	0	0	0	0.00116995	0.00131142	0	0	0.00035347	0	0	0	0	0	0	0	0	0.00039489
f75d331f285bc4f924727d4c1fce8803	Bacteria	Firmicutes	Clostridia	Clostridiales	Ruminococcaceae	Ruminiclostridium 9	Unassigned	0.00173385	0.00198362	0.00128041	0.00195178	0.00163986	0.000538089	0	0.000252509	0.000321344	0.000152068	0.00111205	0	0	0	0	0.00105392	0.000495827	0.000558542	0	0.000224175	0.000368792	0.00138876	0.000188614	0.000323137	0.000344714	0	0.000525954	0.000167544	0.0013866	0.000677566	0	0.000959301	0	0	0	0	0.000895541	0.00103486	0.000754916	0	0	0.000650407
f7ab4057419b9dd79ffe012f08c681b5	Bacteria	Bacteroidetes	Bacteroidia	Bacteroidales	Muribaculaceae	Unassigned	Unassigned	2.54978e-05	0.000146935	0.000196986	0.000172216	0.000158697	7.68699e-05	8.35678e-05	3.15637e-05	2.29532e-05	2.76488e-05	6.73968e-05	4.77498e-05	2.94152e-05	0.000112015	4.92967e-05	8.60345e-05	0	0.000209453	1.89962e-05	0	0	0.000179195	1.45087e-05	5.38561e-05	0.000141019	2.22356e-05	0	0	0	0	0	7.10593e-05	3.36638e-05	0	0	0	0.000127934	0	0	2.43061e-05	7.18752e-05	0.000116144
f7e40c132ff5ae1ae70fc55e40387b94	Bacteria	Firmicutes	Clostridia	Clostridiales	Lachnospiraceae	Unassigned	Unassigned	0.000305974	0	0.00113267	0.00132032	0	0	0	0	0	0	0.000977254	0	0	0	0	0	0	0	0	0	0	0	0	0	0	0	0	0	0.000259988	0	0	0.000195413	0	0	0	0	0	0	0	0	0	0
f876ff0466410ffffaf0a6ca595241cb	Bacteria	Firmicutes	Clostridia	Clostridiales	Lachnospiraceae	Unassigned	Unassigned	0.00283026	0.00749366	0.00182212	0.00315729	0	0	0.000417839	0	0.000183625	0	0.00161752	0	0	0	0	0.00191427	0	0	0	0.000381098	0	0.00551026	0	0	0.000908792	0	0	0	0.00437646	0.000611995	0	0.000852712	0	0	0.000126532	0	0	0	0	0	0	0
f8b84857eb421c18dce8c38aa2283d5c	Bacteria	Firmicutes	Clostridia	Clostridiales	Lachnospiraceae	Lachnospiraceae NK4A136 group	Unassigned	0	0	0	0	0	0	0	0	0	0	0	0	0	0	0	0	0	0	0.000816838	0	0	0	0	0	0.00114382	0	0	0	0	0	0	0	0	0	0	0	0	0	0	0	0	0
f99dd2e2955f97cda93bf157dae2d65d	Bacteria	Bacteroidetes	Bacteroidia	Bacteroidales	Muribaculaceae	uncultured bacterium	uncultured bacterium	0	0	0	0	0	0	0	0	0	0	0	0	0	0	0	0	0	0	0	0	0	0	0	0	0	0	0	0.000181506	0	0	0	0	0	0	0	0	0	0	0	0	0	0
f9cf96a0d79a72ab9cc5fc2d1d4e7163	Bacteria	Proteobacteria	Alphaproteobacteria	Rhodospirillales	uncultured	Azospirillum sp. 47_25	Azospirillum sp. 47_25	0	0.00117548	0	0	0	0.0035168	0.0025906	0.00473455	0.00392499	0.00570947	0	0.0123194	0.00950112	0.0269059	0.00423952	0.00219388	0.00570201	0.00467779	0.00438813	0.000694943	0.000204884	0.0038975	0.000391736	0.00299799	0.000329045	0.00040024	0.00198244	0.00226184	0.0049831	0.00255727	0.00935179	0.00207849	0.0035347	0.0010145	0.0126953	0.00624703	0.00319836	0.00716231	0.0213264	0.032959	0.00448022	0.00192799
f9f2a69d2ab64e53bbffb24e6b118b50	Bacteria	Firmicutes	Clostridia	Clostridiales	Ruminococcaceae	Oscillibacter	uncultured bacterium	0.00107091	0.00213055	0.0013789	0.00137773	0	0.000768699	0	0	0	0.000483853	0.00195451	0	0	0	0.00044367	0.000709784	0	0	0	0	0.000512211	0.00107517	0.000290175	0	0	0	0	0	0	0.00111471	0	0	0.000403966	0	0	0	0	0	0	0	0	0.00160279
fa5be737eb172dfe498adc6dd6ddda4e	Bacteria	Firmicutes	Clostridia	Clostridiales	Lachnospiraceae	Lachnospiraceae NK4A136 group	Unassigned	0	0	0	0	0	0	0	0	0	0	0	0	0	0	0	0	0	0	0	0	0	0	0	0	0	0	0	0	0	0	0	0	0	0	0	0	0	0	0	0	0	0
fa9d1a3312b6c43767e0a4f51b23309c	Bacteria	Firmicutes	Clostridia	Clostridiales	Lachnospiraceae	Unassigned	Unassigned	0.00226931	0.00183668	0	0	0.00581887	0.000192175	0.00222847	0	0	0.00105065	0.00229149	0.000931121	0.000205907	0.00183704	0.00174182	0.00120448	0.000275459	0	0	0.00199516	0.00108589	0.00179195	0	0.000359041	0.000579746	0	0	0.000251316	0.0049831	0.0057921	0.00288569	0.000390826	0.000858427	0.000371159	0.00373268	0.00172537	0.000490416	0.000490196	0	0	0.00141355	0.00097561
fae5a5b9f439a373472cfb0ba291f823	Bacteria	Firmicutes	Clostridia	Clostridiales	Ruminococcaceae	Oscillibacter	Unassigned	0	0	0.000246233	0.000459242	0	0.000365132	0	0	0	0	0.000606571	0	0	0	0	0	0	0	0	0.000381098	0.000778561	0	0	0	0.000250701	0	0.000525954	0	0	0.000437139	0	0	0	0	0	0	0	0	0	0	0	0
fbdaaa4ec643f350b8b7df513328678d	Bacteria	Firmicutes	Clostridia	Clostridiales	Lachnospiraceae	Butyrivibrio	uncultured bacterium	0	0	0	0	0	0	0.00384412	0	0	0	0	0.00133699	0	0	0	0	0.0176294	0	0	0	0.0237051	0	0	0.00525995	0.00385453	0.00104507	0	0.00106111	0	0.00703794	0	0	0	0	0	0	0	0	0	0.001191	0.00876878	0.00771196
fbe3df1687b30794975f47d311b3f66e	Bacteria	Firmicutes	Clostridia	Clostridiales	Lachnospiraceae	Unassigned	Unassigned	0	0	0	0.000861079	0	0	0	0	0.000137719	0	0	0	0	0	0	0	0	0	0	0.000156923	0.00026635	0	0	0.000197472	0.000219364	0	0	0.000111696	0	0	0	0	0.000538621	0.000222695	0	0.000178486	0.000554383	0.000245098	0	0	0	0.000464576
fc32ad84e59c176bf79154d93b5fdb93	Bacteria	Firmicutes	Clostridia	Clostridiales	Lachnospiraceae	Unassigned	Unassigned	0.0189194	0.0178526	0.0189599	0.0246843	0.0274545	0	0	0	0	0	0	0	0	0.00259874	0	0	0	0	0	0	0	0.0128573	0	0	0	0	0	0	0.0139094	0	0.0078555	0	0	0	0	0	0	0	0	0	0	0
fc69b0b3ac84d45f32ae84ac2784f81f	Bacteria	Firmicutes	Clostridia	Clostridiales	Lachnospiraceae	Lachnospiraceae NK4A136 group	Unassigned	0	0	0	0	0	0	0.00158779	0.0010416	0	0.00145156	0	0	0.00370632	0.000896118	0.00129815	0	0	0	0.000493902	0.00172615	0.00102442	0	0.000696419	0	0	0.00040024	0.000445038	0	0	0.00111471	0	0	0.0031139	0.0122482	0.00468167	0.00252856	0.00430713	0.00552832	0.00218926	0.00379175	0.00960732	0.00160279
fc89b57b7f8a19136c5aef50b347ee75	Bacteria	Firmicutes	Clostridia	Clostridiales	Lachnospiraceae	Lachnospiraceae NK4A136 group	Unassigned	0.00601749	0.00547331	0	0	0.00655946	0.00495811	0.00169921	0	0	0	0.00697557	0	0	0	0	0.0017422	0	0	0	0	0.00399525	0.00501747	0	0.00305185	0.00524906	0.00060036	0	0.000921492	0.00259988	0.00557353	0	0.00300226	0.0046456	0	0	0	0.00356084	0.00242375	0.00286868	0	0	0.00404181
fcac3066a9057cfea4535e5459ebbef3	Bacteria	Bacteroidetes	Bacteroidia	Bacteroidales	Muribaculaceae	Unassigned	Unassigned	0.00275377	0.00352643	0.00384123	0.00315729	0.00502539	0	0	0	0	0	0.00229149	0	0	0	0	0.00129052	0	0	0	0	0	0.00439029	0	0	0	0	0	0	0.00870959	0	0	0	0	0	0	0	0	0	0	0	0	0
fd495cf56593a338bc7d4efcfb3d3169	Bacteria	Firmicutes	Clostridia	Clostridiales	Lachnospiraceae	Unassigned	Unassigned	0.00214182	0.00716306	0	0	0	0	0	0	0	0	0.00272957	0	0	0	0	0	0	0	0	0	0	0.00568945	0	0	0	0	0	0	0	0	0	0	0	0	0	0	0	0	0	0	0	0
fd8639c29edbb11064a3d13019c3bd73	Bacteria	Bacteroidetes	Bacteroidia	Bacteroidales	Muribaculaceae	uncultured bacterium	uncultured bacterium	0.00665494	0.0144731	0.00945533	0.0064868	0.0146001	0.00503498	0.0142901	0.0248722	0.0058301	0.0305104	0.00677338	0.0215352	0.0210025	0.0109326	0.0230051	0.00529112	0.00479299	0.00642324	0.0162798	0.004349	0.00338059	0.0111997	0.00371424	0.00741419	0.00604817	0.00546995	0.00258931	0.00911718	0.00970621	0.00467739	0.00277882	0.0110853	0.0112605	0.00747266	0.0265716	0.0122263	0.0151816	0.0100763	0.0144189	0.0164066	0.0128417	0.0154239
fdd1094a99dc8ab400037b48f9bcff6a	Bacteria	Actinobacteria	Coriobacteriia	Coriobacteriales	Eggerthellaceae	Enterorhabdus	uncultured bacterium	0.000152987	0.000551005	0.000640205	0.0010333	0.000264494	0	0	9.4691e-05	0	0.000373258	0	0	8.82457e-05	0.000134418	0.00014789	0	0	0	0	0.000134505	0	0.000447989	0	0	0	0	0	0	0.000823295	0	0	0	0.000117823	0	0	0	0.000170579	0	0	0	0.000215626	0.000255517
fdd5795d147e07ec071b9b4a452826dc	Bacteria	Firmicutes	Clostridia	Clostridiales	Lachnospiraceae	Unassigned	Unassigned	0.00145338	0.00455497	0.0028563	0.00838117	0	0.000480437	0.00142065	0	0.00390204	0	0.00259478	0.00102662	0.00150018	0.00349486	0.00118312	0.00189276	0.00261686	0.00171054	0.00324836	0.000224175	0.00139321	0	0	0.00107712	0.000344714	0	0	0	0.007193	0	0.00587827	0	0	0	0	0.00779391	0	0	0	0.000364591	0	0.000627178
fdfa7f944dc0e51b9cf63990811edfd5	Bacteria	Firmicutes	Clostridia	Clostridiales	Ruminococcaceae	Ruminococcaceae UCG-014	Unassigned	0	0	0	0	0	0	0	0	0	0	0	0	0	0	0	0.00193578	0	0	0	0	0.00309376	0	0	0	0	0	0	0	0	0	0	0	0	0	0	0	0	0	0	0	0	0
fe6ff91a909161339a7b9435b102e1b7	Bacteria	Firmicutes	Clostridia	Clostridiales	Ruminococcaceae	Ruminococcaceae UCG-014	Unassigned	0	0	0	0	0.00047609	0.000672611	0.000334271	0	0	0.000152068	0.00064027	0.000167124	0	0	0	0.00062375	0	0	0	0	0.000307327	0	0	0	0	0	0	0.000321126	0.00064997	0	0	0	0.000504957	0	0	0	0.000554383	0.00108932	0	0	0	0.00260163
fe97053ed1e4e699ea5cfbc8926a3232	Bacteria	Firmicutes	Clostridia	Clostridiales	Lachnospiraceae	Coprococcus 2	Unassigned	0	0	0	0	0	0	0	0	0	0	0	0	0	0	0	0.00193578	0	0	0	0	0	0.00542066	0	0	0	0	0	0	0	0	0	0	0	0	0	0	0	0	0	0	0	0
fea446ab7432213d6d2fe560af8e9124	Bacteria	Firmicutes	Clostridia	Clostridiales	Ruminococcaceae	Ruminiclostridium 5	uncultured bacterium	0.000407966	0.00040407	0.000590958	0	0	0.00023061	0	9.4691e-05	0.00036725	0.00022119	0	0	0	0	0.000246484	0	0	0	0	0.000582855	0	0	0	0	0.000548409	0	0	0	0	0	0	0.000337532	0.00035347	0	0	0	0	0	0	0	0	0.000301974
feb44f3b02f6db513a5deb5d33061162	Bacteria	Bacteroidetes	Bacteroidia	Bacteroidales	Muribaculaceae	uncultured bacterium	uncultured bacterium	0.000127489	0.000440804	0.000541712	0.000803674	0.000687685	0.000634176	0.000222847	0.000142036	0	0	0.000539174	0	0	0	0.000180755	0.000387155	0.000358097	0.000279271	0	0	0.000573676	0.00116477	0.000594858	0.000484705	0.000720766	0	0	0.000502632	0.000389982	0.000568281	0	0.000390826	0	0	0	0	0	0	0	0	0	0
fedaf42a7aa4958aba219c911ca9cf32	Bacteria	Firmicutes	Clostridia	Clostridiales	Ruminococcaceae	Negativibacillus	uncultured bacterium	0.000280476	0	0	0	0.000581887	0.000461219	0	0	0	0	0.000336984	0	0	0	0	0.000193578	0	0.000209453	0	0	0.000491723	0	7.25437e-05	0.00017952	0.000219364	0.000644831	0	0	0	0.000262284	0	0.000230943	0	0	0	0	0	0	0	0	0	0
ff84bfff55d97cdd8a5b806731b8d081	Bacteria	Bacteroidetes	Bacteroidia	Bacteroidales	Muribaculaceae	uncultured Bacteroidales bacterium	uncultured Bacteroidales bacterium	0.00145338	0.000440804	0.000984931	0.00132032	0.000423191	0.00159505	0.00122566	0.000615491	0.000252485	0.00569564	0.00107835	0.000334249	0	0.000492865	0.00141317	0.000215086	0.000853924	0.000488724	0.000398921	0.00450592	0.00026635	0.000268793	0.000333701	0	0.00134752	0	0	0.000153582	0.00160326	0.000764994	0	0.00124354	0.00139705	0.00044539	0	0.000178486	0.00223885	0.00171569	0	0.000218755	0.000287501	0.00195122
ffaa9b319461b3037f596a34cf5922f7	Bacteria	Firmicutes	Erysipelotrichia	Erysipelotrichales	Erysipelotrichaceae	uncultured	uncultured bacterium	0.000535455	0.000477537	0.00177288	0	0.000687685	0	0	0	0	0	0.000336984	0	0	0	0	0.00062375	0	0	0	0	0	0.000851178	0	0	0	0	0	0	0	0	0	0	0	0	0	0	0	0	0	0	0	0
ffaaa086de9f5bef8ff23674accbc35b	Bacteria	Firmicutes	Clostridia	Clostridiales	Ruminococcaceae	Ruminococcaceae UCG-014	Unassigned	0	0	0	0	0	0	0	0	0	0	0.00084246	0	0	0	0	0.000301121	0	0	0	0	0	0	0	0	0	0	0	0	0	0	0	0	0	0	0	0	0	0	0	0	0	0
ffced9642edf1066469cd95d083fea8e	Bacteria	Firmicutes	Clostridia	Clostridiales	Lachnospiraceae	Unassigned	Unassigned	0.000790433	0	0	0.002124	0.000581887	0	0	0	0	0	0.00107835	0	0	0	0	0	0	0	0	0	0	0.00246394	0	0	0	0	0	0	0	0	0	0.000817182	0.000538621	0	0	0	0.000852897	0	0	0	0	0
[truncated: 43 more columns]
